# Supplementary material for: A comment on “Measuring fractality” by Stadnitski (2012)
Source: Front Physiol. 2014 Feb 5;5:28. doi: 10.3389/fphys.2014.00028 (PMC3913829; doi:10.3389/fphys.2014.00028)
Supplement: Supplementary file 1 [file DataSheet1.XLSX]

## Sheet: surrogates
series1	series2	series3	series4	series5	series6	series7	series8	series9	series10
32.2899	-34.1473	-2.32107	18.4661	-28.498	150.159	22.8659	14.5227	-85.1461	20.7943
-3.16113	19.4341	58.6053	-15.7017	-29.8062	76.1504	-17.9543	-34.0178	-125.258	60.858
45.6338	2.19623	109.213	-29.6036	59.9288	27.686	-63.2977	-45.1225	-7.3636	33.7811
-21.8957	-96.6	-76.618	4.16596	43.058	-36.1229	-49.4554	59.3756	-93.2577	182.316
-132.565	61.0741	73.4028	-26.8603	33.9512	26.0017	-30.9529	115.795	-1.82214	37.9286
-4.43983	-53.5124	56.766	128.615	117.51	-17.3046	28.2764	-25.4973	-23.7971	-87.6941
17.7463	12.1432	48.2414	-4.76828	137.882	4.14494	-44.0717	-104.436	42.6154	-17.5201
-81.636	-45.0484	79.1253	51.9567	58.0351	-29.1827	-25.5686	-112.075	-9.21556	19.4281
-25.643	11.5997	102.726	-7.22827	53.6238	-80.0825	-23.5177	-24.1281	33.9414	-55.5777
-39.5283	-49.8213	-27.9391	-59.5407	113.115	-4.64517	47.8109	-180.162	12.6789	73.6836
-68.4245	47.2799	-76.9471	118.656	-30.3688	39.9752	154.235	-51.5282	-109.276	50.3706
-132.737	60.705	-8.96266	56.5061	-3.51821	219.365	116.89	15.9649	-118.379	176.105
-26.2305	122.789	-61.9482	2.85786	41.4711	111.072	160.493	53.3521	-93.3725	126.717
-62.457	-14.3794	-78.2477	183.131	-56.3445	114.798	71.7247	165.65	-53.6959	11.4049
-40.2445	-39.0751	-20.6394	83.7539	16.0911	-55.4666	-38.8193	134.474	-47.5852	114.991
-62.673	-59.9223	-62.5089	53.9151	-56.8491	-26.1711	19.6521	-20.9316	-51.9885	90.4249
-78.6811	-47.204	-44.9153	40.3603	112.168	28.3415	-7.10024	-12.9548	38.7763	79.8529
-89.8785	30.6818	32.7217	33.7912	-48.9995	11.7081	-3.26358	-33.8155	64.2708	-1.44025
-72.5621	43.386	-12.8812	24.5818	-80.0528	4.47853	20.5601	-109.555	-22.7594	-41.3943
29.8905	118.662	16.3127	99.6408	84.0534	-54.715	109.895	-30.606	31.3595	-101.432
-101.602	115.452	112.876	-81.1333	175.886	-38.4655	-5.02285	-12.2756	59.9196	84.1371
-73.639	164.86	54.8373	36.027	164.911	21.5336	-19.8531	39.3209	56.9563	-12.7296
-78.0688	83.719	165.803	83.3146	182.639	6.09124	-38.3234	-10.1611	52.9186	43.2605
-184.293	85.4113	95.9045	-19.392	88.9421	-10.482	-50.8492	-0.840344	-39.1528	81.702
-80.7959	98.8987	50.5557	25.74	-11.6768	127.97	-23.2572	-67.4479	35.5029	13.6131
-48.6207	78.3658	44.8753	84.7943	16.2057	-60.7987	121.826	-160.692	88.6916	-44.9686
-87.192	-15.2654	87.3986	39.2612	156.986	-54.1021	65.4511	-59.4016	60.1012	-14.3345
-20.3516	-62.3557	-5.11273	19.8062	-50.3689	26.2312	84.9036	42.4818	15.1521	-53.8326
156.684	-10.5875	-83.933	6.37286	-83.0012	73.1081	71.9563	4.44438	0.517308	128.826
49.3552	-13.4763	-89.2114	-34.4905	37.7319	-9.06211	129.612	4.67904	4.60908	15.9042
-19.9598	-27.2981	-40.421	40.6683	111.605	-6.30506	50.4278	-20.9926	45.3545	23.0952
37.5907	59.4385	-48.017	49.1787	34.9579	-29.6308	107.124	186.594	13.9789	70.4114
1.79755	25.4392	-105.591	-26.0591	-45.5838	-21.2807	20.4332	-25.4187	24.8485	23.534
-118.248	38.4837	-71.0277	-82.318	-47.3818	1.78552	82.3039	-10.332	46.9193	-19.5446
-168.218	-64.8279	-3.0446	-17.9082	-88.6248	-86.573	80.2599	7.06087	-58.8603	7.14387
-91.1872	-40.8984	-49.7569	92.231	-17.6623	-64.9452	-4.35797	29.3035	-75.2528	106.415
-4.93263	-46.216	-77.0641	206.221	20.5811	-15.4591	136.065	39.0847	-10.8301	36.8339
-39.7983	-81.1492	-50.7745	24.835	-41.2308	0.20183	49.7532	51.3375	-26.3037	59.1425
-79.0097	-35.3541	-2.61272	31.4412	-104.216	-35.5302	-2.76137	-12.6101	-57.4947	23.0325
-119.628	1.48853	-6.98676	-74.9276	-54.9205	72.4947	-8.07476	-47.3856	-70.5963	17.7116
16.1536	32.8397	-106.276	-24.9461	-23.093	-19.4785	-22.6808	40.5707	-5.87285	56.1204
173.286	-19.1346	-34.4322	21.5402	-72.7298	67.0304	31.6113	-21.9144	-65.4229	-21.8156
-116.69	-7.48908	-27.0622	-54.0399	-27.0325	-28.0879	-13.769	21.8994	-67.125	-29.7804
24.2033	-21.6001	-86.7771	63.1069	-73.5323	-45.6001	-10.6413	45.4021	-112.505	-1.083
35.7338	-110.387	26.9964	82.1981	-11.2607	-62.1714	-0.854197	108.56	-105.659	-136.33
104.989	-98.7152	-17.7215	-66.0428	28.7313	-169.851	-20.8244	47.0888	-64.5772	-3.36622
-46.3874	-202.358	18.6758	4.06804	-43.6319	-3.82674	-17.1259	18.3015	-154.021	-148.829
13.2373	-30.4078	137.508	110.996	-85.3299	-16.412	-69.0052	-74.0813	-98.6971	79.6889
49.4225	-57.5089	12.2205	-3.9725	177.875	32.7504	-37.9417	-80.0387	-100.732	31.5052
43.401	-187.171	-79.9158	5.6304	92.7069	75.2278	76.0751	-129.456	-25.1248	-67.1505
91.4505	-86.2679	-26.2442	-4.36905	124.472	-60.5479	62.3961	-49.8211	35.2117	15.1466
86.7851	66.3959	-97.6891	6.0135	-4.67391	107.487	145.144	88.0029	26.855	-47.2855
205.341	81.8939	18.187	79.8568	-69.3098	-78.8835	93.5575	-36.3973	-45.6307	-88.5996
-3.57993	14.3408	26.8111	65.9494	-187.395	29.3726	61.1948	-109.863	67.2662	63.1443
47.3867	119.233	-109.119	81.1597	-45.2716	-30.4436	212.395	78.1623	58.1484	76.9645
50.4926	176.579	-51.1809	100.823	-149.575	-46.4181	69.2141	64.8062	31.1577	-3.43754
-81.676	19.0238	-4.15762	96.1097	-53.7894	-112.116	68.1929	0.140327	-3.14743	-24.131
-55.1679	3.975	-59.6967	26.1391	110.209	-31.2829	0.231481	103.769	6.7582	0.103391
-40.4804	19.1379	-2.14742	9.89902	-25.5709	-47.2635	124.541	-19.8363	-18.8279	86.0443
-1.43775	-82.7826	-68.2283	3.19974	31.6864	66.8607	46.7917	29.9018	-54.3466	97.6854
-28.79	-80.1924	-52.4523	-52.9011	2.87605	149.409	129.805	-127.514	19.1526	0.458988
-84.5835	-79.813	75.9856	-10.1665	-25.2221	118.402	44.9688	-30.7734	14.6307	118.835
8.6027	-10.4494	78.8111	74.7665	-1.33591	49.2986	-72.4928	-54.822	21.3756	53.2008
120.584	37.2835	8.206	7.35322	53.4877	157.132	-59.4392	-40.2548	-22.2805	80.2255
-33.796	-10.277	69.4649	140.35	-165.871	4.3948	11.5803	15.5791	27.8173	9.52843
-95.1221	-30.12	114.712	118.293	-190.361	12.4016	7.8851	-21.1763	-16.2113	80.4033
9.48595	-27.5261	128.184	54.2467	-213.225	-52.182	47.6176	117.678	-10.1661	60.9349
-31.3624	-83.119	22.5146	-28.0165	-211.278	21.6399	177.47	81.9804	89.535	-20.9506
-34.8181	-192.558	74.9746	-159.07	-113.398	-38.1323	110.558	322.668	137.93	10.0251
54.0887	-93.4849	-57.0698	-28.7406	-102.083	62.6033	8.28132	65.7155	29.97	68.9344
-27.9295	-156.581	44.483	53.6831	-54.1799	-65.9668	-0.0866698	-39.3923	42.7311	121.808
-4.59252	-111.156	73.7598	-134.718	-24.2013	23.6748	-28.7595	-5.04759	27.5751	8.17783
48.1415	-69.9267	58.9018	-90.5273	-35.1456	151.356	21.459	-12.44	-8.61529	-76.0572
-49.5811	23.5249	69.2378	-163.639	-77.1565	52.85	43.7778	-55.106	-53.8814	63.9603
-97.8462	132.1	40.9808	-164.996	-16.944	-36.4751	79.833	-96.8908	28.7101	-21.491
-18.7391	100.185	113.865	-179.42	3.92531	-17.4908	86.5923	-36.4769	68.2418	-31.9729
-3.72435	48.4908	60.2264	-59.4842	-41.4911	35.0654	43.6323	-26.8125	10.5804	-13.64
13.4392	187.837	-16.1199	-79.4777	-57.4665	110.387	32.9502	-37.1214	-3.00855	24.7281
16.6782	175.566	-20.3544	-49.0829	196.743	80.8147	-80.4713	-2.56541	-61.6715	68.6507
-70.1057	211.553	-1.19484	46.9623	-107.418	71.2169	-92.4889	213.794	-99.8407	90.968
46.0414	2.92185	35.6804	-104.897	51.2071	1.5007	-19.7604	62.1229	-83.93	-28.7676
-14.6604	-25.9684	81.432	-88.6947	-51.322	45.0706	-26.1191	78.4448	-13.3818	31.7363
-4.35923	-14.3925	131.727	-67.2212	57.513	-16.0795	45.5551	-56.0182	50.0784	-39.5327
32.0256	9.73496	155.566	-86.0623	187.678	-27.1487	15.5452	-69.9221	-1.74657	65.9366
93.7941	-29.7399	113.531	-142.878	96.3775	-2.11551	-88.6098	-31.5832	-12.6044	68.9606
-46.9968	-171.955	11.0428	6.71718	-108.297	-120.22	-13.2615	-91.7398	97.835	-36.449
-2.57786	-97.4392	70.2146	-162.771	-196.199	-1.17303	-40.8675	-64.4675	43.4189	-40.5033
-44.9109	-120.664	143.759	-132.764	-62.4401	-105.018	-56.3363	72.7598	23.6894	-105.011
14.503	-23.4735	59.0989	-55.8081	-102.885	-62.9744	-59.9578	6.23289	-19.0887	-39.0536
-66.8255	7.89002	42.6397	-72.158	-86.2076	22.3173	-58.4523	-37.4164	69.1737	55.0954
-53.4719	164.209	64.5193	-4.92381	-73.1956	29.8373	-37.4381	-44.4738	35.7914	161.853
24.1126	99.1106	-0.513432	156.197	-109.252	103.256	0.899729	-72.2711	77.8997	-80.2554
-22.097	74.4427	13.2388	91.7232	-22.6989	158.921	-73.7079	-122.829	60.0427	95.2038
-121.455	-5.11588	-30.4609	20.4376	24.3704	74.1736	-85.4512	48.3554	24.5724	-68.233
-11.8075	-141.758	-47.2716	-92.5439	162.86	162.429	-51.0218	72.9588	23.2885	44.6833
-29.7643	-246.748	47.3845	-101.456	-44.075	176.811	-118.409	24.685	33.5829	45.1194
-67.48	-231.379	50.5851	24.7556	-58.9381	191.055	-45.64	-31.6118	90.3359	15.8761
-57.443	-43.5279	-60.5651	-19.5506	26.2916	26.9588	-100.091	-70.7085	90.0109	63.327
-23.0007	119.547	40.7019	52.291	10.8966	-43.6352	-119.176	-48.9609	67.7083	48.5737
79.2359	13.8529	-32.5903	84.0092	110.771	-32.3485	-130.432	109.437	139.72	70.1907
-115.969	-1.42384	197.272	-4.84462	9.34091	34.6161	-78.978	42.284	134.346	-3.88097
33.3575	-86.6528	190.761	-6.77277	-19.3224	51.7281	-80.4289	-13.0987	159.334	55.7684
80.0343	-157.314	101.703	20.451	7.30035	129.284	-64.56	-76.7192	100.931	-39.7947
16.617	-127.975	68.629	8.23114	-203.87	69.4042	70.8122	143.312	122.657	30.4977
-33.1244	19.6858	34.0668	-31.7459	-241.275	-0.68864	44.5129	24.1188	81.5524	50.5661
140.118	18.791	-70.9911	-48.2302	-172.57	-102.997	16.5639	-105.604	151.251	-37.9556
113.65	60.1941	-83.684	62.9978	-109.602	-49.2453	7.6331	-42.148	115.467	6.84784
83.0527	90.4689	-7.67406	13.8504	-44.7019	4.95074	-57.2949	-21.3942	64.0256	12.8155
2.79099	91.6151	-45.3219	80.3236	190.354	24.5659	53.868	15.0978	83.9636	34.9494
15.4087	127.056	34.9097	31.3907	347.912	133.022	-12.5988	-78.7621	40.423	148.161
-44.1679	92.5451	33.2907	2.06817	171.402	28.594	-48.2928	-76.9048	2.14852	138.847
-18.0968	-14.5156	-34.1684	-11.2407	83.9463	29.8317	-74.6547	80.4268	111.506	19.3396
-117.054	79.2536	113.06	-102.855	84.4452	5.78369	10.6797	-44.2753	-2.08911	-8.12311
-71.7895	-51.418	-20.1115	-106.258	203.916	-57.6384	6.78493	62.6627	47.8446	-6.80901
-144.525	56.5134	21.8093	-107.575	-96.8157	-215.572	-69.1535	68.4944	68.757	-10.1292
-41.5121	134.703	-25.6606	-128.563	-154.02	-154.23	-80.9888	8.38865	103.957	-143.479
2.17797	15.3099	106.649	-105.632	-78.5152	-31.7128	-71.2466	154.677	40.7555	-9.06155
-140.283	40.0124	-7.1428	37.5642	-5.00817	-96.8303	-80.9426	91.329	57.1309	143.363
-109.471	12.8416	41.3179	6.83134	100.687	41.7066	-72.756	-38.516	97.8745	89.4485
-43.7256	97.0041	-30.2204	95.7033	46.5443	45.5463	-137.817	-115.467	93.7524	72.7175
-6.08539	1.29985	-70.4556	-92.2746	37.2165	33.1343	-121.104	-78.668	141.337	-85.1416
-142.495	16.7704	-10.8105	4.51562	-28.7317	106.364	-97.3729	-84.1389	75.6575	24.4595
-131.268	8.23435	3.71823	27.7635	47.706	75.2542	-26.0086	-134.638	17.7873	51.0309
33.2976	95.4337	86.4942	-46.1779	-143.814	1.11708	-81.6669	-40.7034	55.4019	-30.192
7.73981	40.3493	-55.686	-20.3404	-149.675	-76.3636	-47.1527	111.402	31.7426	-82.4125
-162.372	-5.92987	2.71745	-24.4304	-221.841	-64.2063	-74.6169	-133.892	57.9109	30.6352
-52.039	16.5436	11.3052	-67.0191	-71.2581	-10.3668	-60.4122	-168.951	135.112	25.9092
-47.5026	62.0956	-91.8609	-79.6333	2.4196	-36.9675	-70.0314	3.34082	33.8136	29.4322
-69.9178	91.5492	43.9113	-90.3801	-18.5042	-77.5775	-35.9425	9.71903	-15.0694	99.9973
-46.5316	118.182	59.0208	-146.327	129.581	-51.4081	35.5936	179.879	40.1542	73.5304
-41.9111	43.2487	64.1491	-68.1059	46.1831	101.716	96.1859	-54.1888	-36.2126	113.341
-86.2526	106.093	18.5166	-86.6129	47.9435	-5.35868	-58.3453	-129.791	43.3302	-73.9759
-7.94459	72.5985	105.948	-133.021	14.6972	-95.2976	33.1733	-67.1626	43.0058	-91.8543
-9.96407	37.8682	-74.4278	-52.3194	-48.8876	-61.8851	3.27598	-46.1246	12.3578	-11.1477
-48.1384	-16.5614	1.11525	-40.0797	-102.946	40.7934	24.7221	-114.164	96.7664	-48.774
216.295	-76.9127	4.06822	43.0398	-12.3404	-103.906	-37.6897	-157.19	156.365	-149.481
93.3551	-103.311	13.87	-55.0018	58.7948	-22.8662	-79.1416	-95.4705	114.382	33.6268
122.858	-92.4333	49.6071	77.8784	2.05392	-91.9559	-112.137	-167.77	88.2919	54.5569
48.4515	-176.671	34.6873	-88.4801	41.2032	60.389	-95.3282	-67.7305	-36.0587	-13.2998
167.376	-101.88	33.4849	1.36823	-3.78401	-108.569	-87.6379	25.202	-16.6347	87.242
53.5627	-0.952259	47.719	-22.7585	58.3483	-103.11	-41.7962	-74.8522	-121.805	111.483
35.0328	79.6553	-41.0404	-77.5678	246.958	-65.6997	-132.9	-86.3401	-76.9851	67.0398
44.9221	172.709	-33.9736	-96.7722	202.846	-148.416	-112.155	45.7942	-50.1083	85.4377
234.432	178.393	43.5329	-103.836	65.0521	-128.689	-52.9571	-22.1589	-50.5945	-13.7215
75.3543	250.288	67.7048	-61.2459	81.0514	-152.142	-93.8355	0.845967	-50.447	216.695
41.8405	134.21	-31.0799	-100.498	-103.171	93.9229	-84.4065	-104.274	-37.8906	42.4617
2.40818	82.6329	15.333	-82.333	7.23269	-36.8672	-76.6824	-201.002	-44.1687	-19.4357
148.969	44.5187	-14.1567	-18.1882	4.97648	-60.9846	-126.441	-115.952	-37.104	-74.9291
85.4015	86.0238	22.7452	38.3118	18.3142	69.4752	-80.6124	-261.398	53.0879	-64.35
79.7311	96.6309	42.459	53.5116	-26.2539	32.0895	-89.8656	-123.797	83.1617	-45.236
80.7227	152.459	115.656	-65.8651	13.2945	-115.051	-104.506	-124.696	-30.1061	-4.21771
8.97576	57.3879	9.66764	-78.9653	89.7863	-23.556	-70.3304	85.5673	-29.5869	73.3478
209.261	127.535	19.372	-47.5067	157.215	-7.88559	17.455	225.636	-22.4088	9.1587
-42.8165	232.955	-28.8936	36.4211	42.5995	-8.48966	59.4319	67.1702	-12.5693	-5.94199
-78.8681	136.062	36.1125	68.51	44.3855	-109.647	144.081	30.6077	-39.5625	-9.46383
-21.5175	106.192	-62.8825	10.5957	-50.4227	25.2935	49.4011	37.4132	-75.6823	-2.8732
18.8855	62.3985	26.1896	-20.5021	-92.8995	125.569	-59.2569	-171.801	23.3962	5.91704
-57.5697	-12.909	-82.0573	-51.5205	-90.6556	-18.7978	-8.788	-177.486	20.1	88.6772
-106.143	-65.8197	-8.02886	-61.9103	-49.9636	7.49592	-14.1259	-231.002	-2.34429	5.79039
11.0816	-70.4204	79.282	-12.8022	-16.7907	167.532	-29.2812	-269.702	47.4946	42.1027
-105.354	-21.7632	36.342	16.7547	-8.59523	-69.0623	-30.6763	-179.385	53.4829	-117.72
-19.5935	-8.86811	3.83773	-52.6415	-94.8436	-96.2026	-51.9565	-142.564	71.2168	-18.8529
-133.118	11.868	-49.3582	30.5975	52.4177	-111.324	-17.6618	-173.959	24.3903	2.3987
-88.2586	61.6124	39.6533	34.6199	97.2334	-50.7551	25.215	-132.355	-32.2577	108.557
-3.88275	42.2956	48.8953	-158.047	196.99	-82.2174	-45.288	-96.1934	-69.5967	-51.2442
-90.1994	45.677	18.5285	-77.8275	89.4764	49.1864	-50.6931	-6.28513	-53.9847	-24.3668
34.3107	21.8153	14.3762	-45.4177	157.534	100.799	28.5996	26.3102	59.9319	-49.5311
-73.7607	75.9476	-29.4059	-32.3337	94.8661	-27.8874	126.684	50.6715	67.86	-19.2223
-33.4287	52.2793	-6.90048	-120.823	-182.869	-156.922	-39.3665	204.957	61.6959	21.6575
-55.0692	85.1432	125.231	33.2785	-81.433	-16.8454	17.1552	-10.5063	-24.0773	-33.6441
-126.643	-17.1156	115.87	-23.6875	99.1905	40.9924	65.1158	75.0971	-30.4211	147.341
-24.0885	-0.621498	111.616	65.2616	71.2129	-44.9967	-36.3062	-114.729	-5.97285	21.4298
-111.147	-2.35425	84.7465	95.5145	-29.936	10.6909	-4.72484	-140.036	-6.21939	51.5428
-86.6647	-28.5187	62.1045	15.6161	56.3924	-19.7687	-54.4971	2.63939	53.1198	-61.29
23.6192	-67.2514	-40.7229	-31.9395	52.4797	-13.4424	-44.9018	68.0153	109.733	-34.7634
-33.5033	-153.982	52.3276	17.1801	-103.189	-26.1469	-33.269	168.492	71.3572	65.1757
-141.422	-98.3083	-15.3615	45.5511	44.3216	26.5103	-15.1344	60.1219	32.5621	-26.9622
-54.5514	-183.753	55.8662	76.9348	-42.7334	-21.8481	-33.6249	-1.20165	28.5732	-2.36757
-24.1997	-100.562	69.8704	-59.1754	10.7664	-68.7944	-21.1754	202.055	-108.502	7.51288
-39.542	-61.0753	-14.9536	7.10606	4.62793	-14.9792	-100.588	35.8529	58.1968	-65.7662
67.3016	-24.8548	-47.6998	-57.7781	-10.2709	-208.059	-73.6133	-58.5334	-65.2601	-16.3061
-153.807	-33.5203	34.6026	-8.93038	117.955	-34.2154	-75.5291	-112.548	-9.56615	-15.3971
78.5126	47.1325	58.7465	-99.2514	-48.5305	-49.8669	-67.0459	-146.452	-85.2437	6.6599
126.43	52.143	54.9361	-4.12182	56.77	-48.9853	-106.645	-130.223	1.40103	10.7334
26.505	-22.1312	78.7281	-54.2814	19.8652	-58.6635	35.1933	-32.9304	-24.8917	-56.6499
0.332661	-23.2846	14.6389	-40.9265	98.5445	-82.9303	2.67045	-57.1916	-42.728	54.0663
-19.7546	8.64378	-62.101	-69.7376	42.9891	-59.9088	84.2957	-181.959	7.91647	42.2587
-71.4378	95.852	25.5536	-11.2911	120.285	-88.9017	22.9702	-14.0634	-39.4525	103.094
-34.296	0.802006	59.4195	26.7626	55.1072	-84.2572	117.469	-82.5624	-22.9492	-4.90537
-67.8126	-13.5171	19.5288	23.8237	207.276	-73.7898	23.2696	-4.35755	-88.4521	45.9655
1.48424	92.95	23.1542	40.3877	205.793	-59.8792	71.8881	-38.8054	8.74109	1.49598
7.00665	140.318	25.3152	150.324	249.783	49.6298	50.365	157.327	-20.2347	42.658
-57.0857	143.431	-3.50925	0.5502	243.386	-7.97488	60.5138	165.228	-96.8714	46.4508
-38.12	84.2002	-61.4756	111.043	119.065	79.3154	88.8665	324.845	-62.2644	112.758
36.1091	105.656	-53.5625	-12.0047	49.3936	30.9078	173.338	79.0611	-30.8408	5.89049
69.8237	-6.89519	-93.2576	-137.68	36.9602	40.1494	83.14	-54.1512	-74.6141	130.82
121.142	102.044	-41.7921	-91.6633	-99.7154	-45.9637	92.8212	35.5314	24.1538	20.3434
37.4898	132.427	-24.7125	-100.335	73.4965	-14.8432	-35.6289	11.8607	-27.7878	17.2879
22.2194	200.904	69.773	-89.7259	104.712	-0.845195	-31.6573	-122.151	16.3935	198.916
26.1767	31.0426	92.7756	-27.9811	-20.7139	-91.8131	-11.6519	76.7507	-87.2759	0.329031
-35.7534	111.001	-10.6745	31.9525	-48.5521	-67.9982	-35.1184	-27.7476	-149.2	68.764
-70.8733	139.632	-38.9842	-81.812	-124.608	-39.8703	77.8708	65.8471	-95.9619	-4.30173
-176.701	11.8896	-19.1454	-79.8511	-43.192	11.9549	86.8707	47.3273	-3.22349	-6.63294
-99.4518	-69.5418	-13.9851	-75.9563	15.2892	19.1188	26.5431	-23.8345	77.6491	114.629
-30.2944	56.0239	21.1578	3.27918	122.465	-20.8959	-10.5229	27.4175	50.6571	78.3208
-70.6187	90.9584	97.293	36.8958	39.4015	97.9199	-2.88099	-85.9057	26.7209	23.4239
-43.1857	-8.01835	66.2016	134.907	-12.4878	63.8421	30.8761	-38.212	31.8522	62.106
-75.7815	-22.8613	55.9777	-8.23813	119.291	-81.6569	-15.1332	162.852	26.4129	29.6155
88.6634	-20.6644	53.6221	10.5423	149.215	12.3649	167.537	251.97	-29.3444	-40.7653
58.0238	-3.61952	25.1495	-27.5944	160.318	6.94494	154.944	303.435	10.8509	-20.499
-20.4108	-16.0017	-19.0673	33.3511	76.8868	43.1827	10.2055	45.1012	-50.6267	-8.76028
78.8413	114.885	38.7965	48.648	92.0893	6.4335	62.5724	-108.513	-69.5576	18.8057
-29.2009	108.916	148.439	-35.0656	-128.783	23.2857	-47.274	-84.0955	-96.4058	-8.85831
23.0339	223.635	119.057	-103.462	87.691	-66.697	-34.8444	-71.2149	-74.428	23.3694
45.2442	261.164	4.32395	-62.9342	18.9506	-116.98	44.2641	83.2373	9.56044	77.6996
65.1871	158.023	-33.6334	-49.6905	153.386	-66.2914	-55.1417	126.318	-10.1765	-45.6569
-159.116	31.7484	42.1248	-50.8906	-145.374	-99.6161	-105.286	172.246	-50.3024	-14.7242
-70.423	9.21128	-112.062	79.0629	-123.343	-67.2076	-116.867	109.655	-65.1405	-30.8339
-65.952	-106.555	-34.5896	157.116	-114.595	89.0197	-18.4421	195.539	-56.7662	127.787
177.467	-58.3323	7.61607	62.1971	-203.236	165.205	-101.045	136.395	35.8703	24.2988
-28.3571	17.5419	-104.094	85.9081	-280.322	13.9964	-12.0616	132.865	21.2512	59.8616
-20.7324	40.7304	94.7592	-18.8206	-156.853	-26.4	38.2729	179.45	64.3931	-49.8802
63.5145	0.855935	17.6603	-119.454	42.2637	-4.19862	22.702	85.9273	46.8129	-9.22577
65.3354	49.6617	-37.6413	-106.996	-49.798	-174.15	-86.9757	238.594	12.5267	-55.6888
23.6078	55.909	-58.3606	-56.7336	-93.486	-27.3794	-112.868	-24.2826	9.9297	-12.2516
57.775	88.907	-88.7649	-70.8965	-40.0824	40.3034	-42.1314	134.758	21.6218	-12.3658
7.18781	82.8053	-74.4099	18.9922	126.53	-19.5428	-81.9589	23.1859	92.0589	32.9734
-35.9953	56.2293	-90.8631	46.6669	25.0125	6.09525	-36.8416	-49.0789	54.4645	-61.0654
-32.75	-26.7262	-110.143	-16.1786	31.1079	-33.569	18.1303	-49.3295	84.1842	-57.0798
-62.8546	-26.4951	-142.936	-116.021	-67.7749	72.2098	38.7771	91.604	-38.5996	14.5743
-25.0688	-70.8264	-33.3669	-143.985	-124.098	-81.9974	117.713	-119.573	5.12348	-83.9086
-7.99118	-78.2926	-42.734	-110.094	-41.6963	-22.9782	42.2437	-85.3545	-26.1279	31.1462
123.537	-15.6516	-38.2076	-13.1596	-30.0871	-83.4767	-29.7822	-15.5335	-110.203	37.5365
167.89	113.207	42.3091	27.3413	3.42731	-56.9744	-32.5561	44.4763	2.79141	-44.6359
24.5816	139.185	1.70424	-11.5633	-130.865	-98.5807	-47.1944	3.74679	6.77481	-113.623
-1.62742	68.5998	25.9777	-56.884	12.5781	-7.14729	-31.7307	-17.9493	-41.0341	-0.982559
20.8419	132.342	-28.4772	-98.465	22.9189	-37.0798	-24.806	276.644	-25.1819	12.6622
31.7058	-6.10798	-47.5789	-37.6459	48.1957	-93.2042	-119.989	92.9572	-20.8516	-70.2238
24.8551	-38.1381	41.7393	-3.29501	132.01	18.5438	-108.43	189.278	28.7993	35.8282
-71.7268	30.6094	24.9365	116.319	46.9697	-28.0806	-84.6831	89.3853	58.4725	-39.5021
-10.886	160.204	-74.2137	-23.01	-46.5685	-12.4509	-60.4664	310.561	62.8438	-122.759
-105.424	80.8296	-42.5041	-17.4938	137.24	104.102	4.31484	66.327	87.9514	-34.5784
-146.68	172.249	-50.8389	85.4386	88.6123	50.5385	8.52967	146.766	-8.09307	-81.2896
-12.5923	117.275	-46.8204	-8.90282	-151.958	-79.3393	-10.8952	-23.1892	21.5619	-28.5975
20.6627	108.994	2.5772	-12.4853	-31.9155	-71.6046	-26.6058	-107.248	68.0379	-43.5454
71.2427	155.791	-25.794	-64.3145	-118.887	-51.371	-33.9395	-47.4882	6.88509	30.9954
0.877491	128.851	17.772	-42.8726	-39.1493	-0.855472	9.61661	26.0238	41.1626	-118.965
234.981	42.6733	-7.5257	-38.2103	6.7058	49.834	4.85316	117.259	20.9455	4.40999
99.9558	22.7761	19.6348	27.6595	-46.1022	-28.1172	-44.6637	99.3595	43.1687	-25.7256
33.4874	-44.5035	7.16169	6.10528	-104.963	-140.943	-105.707	59.0021	82.8641	15.1949
-53.2667	28.5604	-12.4753	-15.4882	83.6753	-72.9935	-105.056	112.458	65.9235	-69.9771
-6.1319	-2.76917	2.47491	-15.568	55.2619	-45.4084	-56.9416	107.745	91.2502	-87.6133
83.8948	17.4672	-74.7907	27.0337	-49.6905	-57.3409	-113.174	119.131	153.466	6.14849
115.911	56.9847	-61.4183	52.2671	17.2924	74.8257	-105.53	110.157	200.328	-28.2616
216.43	50.9109	-13.3359	207.633	-57.6881	56.7765	-68.9029	26.966	119.883	27.2545
136.399	-35.0028	90.4297	117.52	36.0619	212.467	-59.7945	-60.3696	109.227	77.244
81.7357	93.6706	-23.3333	91.0945	-120.094	140.994	-84.8954	-95.7622	57.8039	9.28917
28.449	114.045	-67.3407	63.4707	-152.792	-30.5248	-37.9118	43.0992	146.913	-118.578
185.776	110.246	-48.9802	-27.4473	-259.62	-47.6518	-74.2437	6.74475	81.0806	-82.0377
22.8567	8.01973	-98.6816	-65.4036	-167.373	46.1534	-52.1245	-16.6404	86.7672	-64.6837
77.7862	-148.756	57.8174	-131.805	-110.813	53.3287	-25.3123	-65.9848	106.599	-102.342
-71.151	-130.354	24.858	-132.168	-66.6411	-70.393	-48.8458	33.0726	190.079	39.5196
119.033	-234.28	-1.35661	-86.8949	-99.2454	-23.2098	0.120204	152.056	155.17	-23.3914
64.4976	-174.549	50.7669	8.42828	-150.13	43.889	46.8993	-30.2558	94.7473	11.6953
68.768	0.160327	-101.115	-35.8495	41.7928	102.556	-93.606	-7.49365	124.981	61.1041
28.1886	58.3538	-70.6672	40.1902	27.4166	51.468	-68.2385	70.2031	39.2807	87.6805
171.439	93.1285	-72.5254	-26.2794	-9.21681	62.0195	-14.6341	-2.69181	29.722	19.1826
22.1627	-60.0975	-85.8658	2.44236	-11.3067	139.458	-31.9498	-156.116	46.9241	22.7344
23.1809	-11.5871	-12.9964	44.7563	107.213	55.7466	-85.0781	-150.018	17.8405	52.7928
77.202	26.4357	-0.361776	-5.52852	82.6251	0.290495	17.3032	-77.2734	28.0649	59.9268
4.57542	-61.8572	-29.2774	45.79	-24.0483	74.2821	-56.1167	105.035	-59.8929	68.5033
179.595	-116.161	-14.7352	-62.3055	-24.5926	75.8928	-57.8343	122.739	40.9668	17.9923
-15.8944	-25.8249	8.59205	-44.0017	-43.3444	78.358	-19.1417	41.1378	28.0887	71.3357
92.8213	-79.2889	-114.305	-21.8362	-27.6136	-1.38413	-43.8223	-147.938	60.7873	8.67996
101.214	-113.135	-110.508	4.69367	-70.4863	-10.1711	-10.0645	-17.9146	-12.4663	7.87539
138.491	-50.7875	-137.71	-12.7491	-148.546	23.7712	90.1459	1.75949	28.0308	24.1008
25.5051	86.2884	-108.213	49.6653	-133.321	-122.773	3.7849	106.761	8.51749	54.4039
64.7576	101.192	41.1448	62.1064	-48.3037	-52.905	122.318	-25.9018	75.4998	58.2155
-26.5746	94.3374	-11.5812	-57.3895	-108.7	69.9842	-30.6263	-14.5329	57.6123	28.9051
-62.9869	39.3993	-67.0311	3.68832	-105.228	32.3312	-83.5772	10.2548	11.764	-61.1588
55.8502	14.8585	-23.2828	-61.7646	-196.749	17.4449	-70.212	56.3505	-40.4593	-11.3725
-86.5017	-67.9607	-94.4061	35.0944	-100.637	3.75111	-110.518	-118.977	-8.90555	-29.9102
72.9663	-175.446	-0.705456	-66.5012	-92.1332	55.5377	4.70123	-29.8634	-3.97815	49.7696
39.6956	-109.507	-35.5632	-70.0253	-200.735	-26.3804	81.2302	-50.8974	-24.4761	98.7643
98.219	107.951	37.2817	39.7056	-82.0953	-61.6291	-1.74424	-51.6614	-90.7916	150.453
34.6365	30.8543	-61.6301	-176.914	-31.6316	145.677	30.9773	-96.6328	25.3416	112.035
-69.6381	4.11114	46.4131	-89.8524	1.91716	-17.881	-48.2461	-266.001	30.1747	19.9622
-27.9395	-3.33093	2.01588	5.05643	48.2689	55.3041	-61.4832	-229.115	26.6133	44.521
68.4549	104.077	-78.5201	31.7436	17.1266	36.1493	-0.694737	-100.636	-71.1183	72.6922
45.5409	124.045	-51.1411	92.8275	25.2038	39.9072	-20.32	25.4914	3.0004	-89.3469
137.535	27.0571	-67.1389	59.763	88.3427	-24.9687	1.3245	-33.0666	-71.9307	-108.905
7.55032	29.5934	-3.95481	61.2849	-66.0957	30.5403	34.235	-69.2001	-148.679	4.044
59.6965	30.3903	-66.0817	-35.9913	-0.615154	-38.2941	114.729	-164.148	-31.0725	-69.2336
74.0993	163.404	-107.587	-121.214	32.2557	-1.74814	10.7691	-203.81	-23.9083	-140.356
4.50419	50.4385	-63.7741	-38.0786	9.62492	57.4472	6.27825	-96.5765	-67.552	-30.8754
293.67	58.8488	10.3131	80.9046	111.649	95.7255	78.8138	-94.2343	-26.0958	-67.7097
58.9027	-11.0992	13.2496	6.47353	101.73	116.939	-60.1165	18.239	-77.4152	30.845
1.21739	22.3897	112.044	0.806845	141.537	114.718	0.0428867	-161.341	29.6827	-7.41656
-7.01426	98.6063	-63.438	73.9145	-85.0632	-44.3923	-29.1875	-187.402	-4.70123	5.88508
-51.5634	94.4707	-12.7228	-85.2825	3.83065	-74.3033	21.9117	-182.79	-50.8955	-59.4891
-49.0584	53.2972	36.1312	-4.06011	-0.941863	24.0919	41.2315	1.36968	-86.4096	1.12153
55.1439	-11.6464	66.7536	83.4955	57.2563	144.625	-47.1994	-132.823	-52.5887	-125.573
-54.6526	85.5888	-27.1391	62.4823	63.7062	-14.2823	-59.1788	21.8959	-48.7301	79.0088
-11.5673	-31.1713	10.2338	51.3035	65.4512	65.7933	-76.3588	6.29141	-26.8147	7.2654
40.9676	8.51768	-60.492	64.1007	39.6261	-26.6294	-69.7979	121.094	-134.109	-12.8783
26.1782	-7.68904	45.8779	146.404	-23.5414	-74.6568	-52.5893	-57.6253	-78.839	-17.1328
27.5524	-63.9394	68.796	51.8942	101.685	-78.1428	-71.003	-78.8571	-150.526	5.48859
52.1854	-64.2417	-0.19646	107.68	43.5288	112.917	22.0963	19.8097	-118.927	69.2409
156.198	70.6768	39.8575	25.3722	61.1512	47.9533	-83.7849	50.026	-123.562	93.961
-52.867	4.02615	35.2783	-54.6131	105.497	33.7661	-32.99	70.7119	-63.8739	-34.9091
9.88421	9.85219	-12.1153	29.3042	51.7682	75.5185	-77.6605	94.5021	-95.6425	51.3096
-55.7088	66.9144	28.6355	-87.5359	197.388	30.857	-30.7069	124.279	-142.939	10.1134
8.51937	29.0263	-3.12781	14.3625	283.111	39.2589	-54.0492	56.6294	-58.4056	-60.8206
3.76799	30.3859	-41.9974	59.6449	163.403	38.8166	-29.6871	96.7358	-19.3474	-21.2865
37.1641	-13.9969	7.54595	58.7138	202.262	-26.0744	-10.5103	20.7946	13.4574	6.46653
75.5934	-17.44	-6.41173	7.79616	56.9825	-9.56883	-51.5463	-88.5784	26.4868	33.9565
58.3729	-98.6252	-105.705	-32.6835	133.105	-0.592977	-24.3626	4.5809	-77.5674	22.0445
140.827	-12.9308	30.4937	-88.4088	-47.8992	13.3645	68.7248	13.75	-125.375	96.4491
61.6608	6.80606	-68.5478	-96.0527	-2.2144	101.887	-7.91762	52.9022	-87.112	37.4723
235.944	11.8788	-17.3006	104.747	-22.5496	208.234	43.4313	269.334	-131.688	-26.7522
273.525	71.8019	-18.8864	76.0506	59.1041	-50.2929	56.2413	28.8143	-98.1763	89.1741
124.403	265.258	-17.9276	8.0713	-82.1048	161.594	24.9963	190.042	-137.737	25.6229
-43.5551	144.24	-1.30357	-12.0381	-48.2068	-9.91857	21.3273	56.2801	-94.0766	29.4237
91.8015	138.585	2.21293	-4.1711	36.0986	119.519	-36.8612	3.82765	-113.075	57.7995
51.2164	61.8269	5.35426	32.424	130.189	-72.4766	33.7721	17.1039	-1.15485	31.3993
-10.4978	34.0109	-19.4942	-1.91693	142.906	46.7795	11.0501	46.4754	-4.22882	-62.0158
4.29163	-104.373	39.1118	-48.4291	64.5916	0.842087	-29.4766	25.2264	-34.4101	15.2094
27.6007	-67.3511	18.2082	-18.9736	226.742	44.7985	-39.4572	20.1677	-29.4349	42.92
-45.3023	4.16748	22.1665	133.923	24.4596	135.951	-0.371939	-70.5024	-90.4673	-5.01075
-46.7946	19.8577	47.5472	40.9722	-125.561	-2.61515	-29.986	22.2763	-28.9867	-79.494
-45.6439	-11.9187	-32.1889	10.3121	-106.142	1.44507	41.0472	196.513	-57.6476	-31.3964
95.6027	9.42406	-21.819	-10.665	-132.673	54.8194	3.09425	107.73	-31.4065	-82.5421
63.4158	25.3135	20.1969	11.7874	-46.6707	47.1924	1.77795	103.264	-94.2325	-16.0296
78.2822	50.3736	-66.9041	9.60914	-40.0733	224.077	57.1371	152.793	-78.003	72.8902
114.085	136.559	-23.7417	123.691	-83.5132	123.912	-26.7928	-76.0872	-61.6531	-58.1821
32.5299	31.8869	16.9281	71.2952	-5.30622	66.8182	-44.8127	3.20647	-121.155	5.33903
-39.2808	-27.1604	17.963	-0.424972	-53.598	82.4636	-39.6048	-19.3464	-66.8588	32.1958
-4.20109	-51.483	18.611	53.4124	-27.4964	9.70112	-28.5597	-85.235	-120.56	3.4394
-146.957	-66.2296	217.945	58.0196	-111.176	45.7917	-41.4677	-195.205	-145.512	-1.72561
46.4768	-86.1408	180.542	-17.3827	-72.262	-16.6067	-27.8362	-99.8829	-79.4572	21.0788
-1.82848	-90.4417	59.8593	-16.6508	116.7	27.5092	0.160743	-103.102	-113.839	38.9128
-72.1814	-76.2017	29.1429	-31.522	-24.8845	-4.33502	0.0421025	137.742	25.8174	19.5621
71.8969	-54.6219	25.6319	5.8545	60.3912	25.2691	-32.8203	281.23	-33.0803	-100.135
25.7248	-104.13	-17.7685	-5.07865	-51.115	70.2654	-26.3244	153.467	-22.7951	-27.3252
-149.027	-95.701	-33.8373	-31.6741	-107.524	-89.0726	-39.1092	41.8718	-62.5522	23.8378
-58.7336	-81.8401	32.1171	-30.6582	154.51	49.4052	-36.7958	78.8594	-65.7921	-43.9286
-1.46218	49.5148	-33.0347	172.733	20.7803	36.6274	40.2966	-47.0803	-42.0061	11.4703
6.08348	78.785	-42.8991	97.9009	22.8147	12.8587	25.2025	8.02997	-49.1429	-42.5725
43.0924	76.5779	-39.3472	115.223	-14.6756	-6.9891	1.95588	-5.67591	-49.4458	47.2233
-45.5499	-26.9732	15.55	114.167	31.3159	-10.9426	-22.4778	0.60669	-1.20434	29.6378
-7.49144	-74.6777	-18.7318	-41.1339	22.4852	-48.1358	20.0753	-102.697	-40.5391	-4.83044
24.6869	-165.901	43.2304	41.2308	65.4579	-39.4107	19.9232	-155.636	-26.7491	43.6141
8.0212	-151.656	35.2999	223.713	-29.1931	-49.0776	41.9386	-99.3758	29.308	-1.48201
14.3305	-75.0058	13.0392	116.955	-105.794	-29.3375	-20.9044	-2.88042	-20.0914	153.283
118.2	42.5346	-67.4638	-51.1338	-94.4637	26.0696	-2.02927	-111.62	-9.77825	32.1598
-53.1382	-116.353	34.31	15.1731	-88.4114	7.33064	-31.817	48.426	1.79118	60.9944
-0.257815	-181.972	35.4969	18.8151	-69.0113	47.1512	54.3026	185.178	64.0765	-27.1918
-8.90718	-124.937	50.393	19.1725	-102.395	28.1496	-15.7179	210.304	-9.51156	27.4468
131.676	-16.5158	3.52288	30.382	-164.65	-10.8986	-56.5882	101.773	25.3726	13.3332
23.2399	-42.1913	53.0146	-11.1786	-33.7192	45.6095	-31.6172	235.975	69.6331	34.1004
108.645	-23.4529	33.7718	-97.0193	58.0997	143.545	-0.0938176	41.0219	-30.1789	-47.7107
-66.2342	-75.1065	29.185	-2.73518	-153.272	75.1654	88.7265	113.088	-31.7423	-40.8901
-13.491	-68.7526	15.7511	-34.8318	-50.669	31.5149	53.3719	7.49628	22.9908	10.4812
-33.3038	-66.5663	105.198	43.7743	23.9568	-24.3928	99.0693	-79.1291	-51.529	83.8697
-40.798	-24.2667	122.214	-181.891	19.9081	74.0012	134.156	59.8223	28.2732	-11.8891
36.9817	-83.3997	66.566	-76.8796	90.2833	95.1924	31.5303	43.1781	88.6194	93.3772
98.9861	-165.402	104.031	-77.4864	86.9082	12.4977	-0.252929	49.0588	63.7935	75.7584
20.4268	-170.698	24.3595	22.5407	-43.8283	-73.7149	30.3055	167.818	85.9372	80.9854
69.6626	-91.8582	-55.9594	100.548	-62.1967	-8.62036	8.07077	4.40048	49.4444	103.881
7.64327	37.1136	-13.3797	55.3927	-155.938	106.638	-45.4142	38.7511	77.1976	-26.245
63.0054	-0.276052	125.455	24.3479	-30.5699	48.9359	61.4297	-59.6812	24.739	174.551
36.2374	87.1381	196.972	-18.5817	86.8764	63.6903	13.0532	140.918	68.9719	90.9102
-129.822	-7.51685	215.523	50.3647	82.0174	239.059	41.5058	11.2255	69.5239	29.8889
-46.8745	11.037	61.2969	264.774	9.86353	160.178	-18.1309	353.591	-1.65822	160.668
99.8681	68.5159	65.5195	-7.61259	-32.7149	158.025	50.2356	311.326	34.1846	175.155
0.165411	75.9254	54.0668	-20.1963	-49.2699	3.83392	112.969	355.929	94.4255	72.3064
153.177	16.0124	20.7216	57.3356	38.2196	-26.645	107.35	241.145	74.9189	-14.8994
63.2579	47.9239	-52.3309	35.6547	79.5123	115.82	18.3791	-62.4522	62.2163	44.9477
-47.8042	-76.5772	-73.3972	30.156	-72.5424	70.8221	-28.3985	263.295	3.46714	194.504
3.10701	-64.5461	4.01985	10.8243	-0.658375	-17.7737	0.219921	-52.6913	5.39001	95.767
114.847	80.2773	-75.8869	-41.8492	26.8673	0.42509	21.1901	-98.9995	18.8408	37.6937
70.5696	-11.8593	-20.7864	-13.256	-48.822	-143.891	30.7385	-31.2299	-11.394	99.767
12.548	-53.9244	-55.2299	37.1811	-82.5038	-110.762	15.3324	19.3119	-9.02073	22.3052
29.5908	-40.4814	-30.7327	51.1288	1.3693	-49.9847	23.6315	25.8287	-55.0861	-3.445
31.9279	25.9358	-35.0539	46.1979	-78.9877	-12.2631	44.4413	204.216	-2.71448	44.0638
26.8878	-20.0081	39.8165	-35.5749	151.453	75.4167	78.7221	36.7655	30.1967	-23.805
-16.5466	24.348	120.287	-26.8879	218.621	56.1395	31.3875	92.14	-79.6076	-8.34353
-30.4953	14.2553	4.98968	14.6341	133.815	27.2252	-9.74409	84.97	18.2075	-5.21624
-8.39011	-72.7451	21.9637	-52.185	91.4337	91.8788	-65.6336	10.3191	-43.5427	-22.8858
-45.757	9.03151	-39.2857	-71.0174	135.625	33.3348	2.93274	-1.91745	-14.1778	48.5544
-198.455	0.565449	-29.9358	33.4936	66.0694	89.2601	29.9859	-83.5898	1.2911	1.25567
-151.927	-46.8921	35.324	-6.17561	55.5877	169.599	108.128	83.9763	-53.7569	-17.1959
-32.9615	-90.8476	-11.6726	119.983	38.459	51.5292	58.1476	-57.2343	-70.6437	-126.8
26.9947	-174.383	47.3902	-6.14358	-3.03734	-15.9676	-22.4156	44.1692	-38.36	-70.3549
-63.1424	-56.9145	42.9152	38.7419	70.9982	-93.9107	-18.4997	-106.113	4.71457	20.873
-23.8447	-84.913	11.66	18.0162	-1.77742	-58.2627	-60.3829	-40.7586	25.0148	55.8609
-66.7164	-86.0682	-32.9377	16.1839	66.9652	-118.547	-27.0438	-80.5873	47.603	74.1159
8.66252	-36.7625	-37.8019	43.3007	-15.6894	-7.69497	-48.8189	-140.196	54.2705	-44.1049
-6.75931	16.7814	6.9267	-24.8959	76.0985	-64.5235	-43.0142	-7.54796	56.9828	96.1132
-10.1612	0.0417926	49.2688	15.5414	-50.265	-18.4537	31.6986	36.8301	19.921	36.011
87.4834	-25.2552	-16.2399	-36.1844	-115.348	0.846666	147.292	-90.9203	-40.1487	-121.675
-105.967	-90.1678	-79.5807	138.423	21.1535	-103.79	134.618	-9.86878	101.38	18.6826
-64.6492	-153.617	6.36087	43.8197	-20.4286	-192.992	-9.6047	74.6295	-89.6201	-8.75524
-11.0218	-137.406	-16.154	44.3753	38.966	-127.97	-4.59784	-16.824	-51.1695	-11.2267
-24.7606	-18.5749	4.8108	-7.07261	-30.9803	21.0343	-48.2248	-18.4249	11.4595	-57.3303
-92.2611	-67.4079	63.1788	56.4215	-32.234	-10.6174	0.566971	-137.491	9.98133	2.31379
29.1239	-89.1581	16.3458	-23.2413	55.4458	-180.196	47.9923	66.0882	11.3899	2.99222
-87.7768	-88.1278	40.5774	-52.7047	-78.791	61.9846	34.34	166.63	60.8279	-142.99
-73.0035	-85.6809	6.15656	-52.224	-114.81	66.4734	12.0906	-58.466	-34.2433	-17.6073
-75.9039	-78.397	127.973	-80.3779	-64.3854	55.8287	54.8276	-12.8554	115.689	-130.917
217.467	21.8461	135.488	-15.1989	-17.1069	54.4063	2.0091	123.729	60.2226	-38.5636
-5.90761	17.1644	3.15205	-8.71285	-80.5908	160.699	-68.4932	147.738	25.2235	100.699
24.9931	2.61273	20.6533	-115.232	-105.091	22.0741	5.70469	363.661	-25.93	42.2708
-56.9773	10.2228	69.3553	-19.2631	2.57208	-23.0597	-72.8722	149.531	-36.6613	107.406
-49.4193	-22.8864	11.5143	80.4511	-23.7665	1.61185	25.8346	118.959	-59.6776	52.333
-149.926	-87.9798	22.284	-1.19618	-136.803	-12.5299	27.0495	49.0997	-2.94013	-10.0628
14.0466	46.0615	220.638	-46.5037	-70.5917	-1.43169	-9.17074	151.279	-116.405	24.3706
55.78	67.0763	85.4142	-43.65	-84.1591	-103.229	-49.7284	87.067	-93.9046	38.5756
90.2841	43.0987	-18.3404	-5.20201	-16.1633	83.8966	-42.435	-136.382	-105.017	-28.1094
86.9504	26.3724	-28.7652	-6.2152	-26.4776	-37.4783	-2.94379	-105.328	-18.2178	30.986
-16.1027	69.4352	35.1072	15.1598	120.983	21.8328	19.24	-101.367	-7.26119	-78.6438
-13.949	-51.9191	-69.9161	-68.4557	80.8852	39.4571	-27.0737	-16.8169	14.2698	-69.6249
-4.0039	25.3107	41.6518	6.62063	73.0991	-48.5027	-74.9377	-24.77	-101.338	-68.6361
189.711	118.313	-14.8372	7.83227	101.567	-67.6218	14.6642	-113.584	-26.6093	-67.6098
191.832	19.2853	-78.6074	-15.3484	66.4297	-75.471	16.802	-24.3725	-128.428	-1.98208
-14.6646	67.6226	51.7965	-116.752	-8.5734	-31.6668	-38.2678	6.95008	-46.744	-84.8571
4.11698	-11.6661	57.2455	-68.8703	-25.7602	51.8234	75.0271	-39.2663	47.5099	-18.3372
-79.6946	-21.072	18.3744	-32.7469	58.8342	-27.9436	3.81704	4.79565	-99.9213	-76.5057
-3.52642	-37.5725	-12.3055	22.3884	-41.056	-68.2731	-0.323002	81.7729	-156.341	-34.5143
-6.22209	46.3327	168.723	-28.4807	89.3881	-18.3376	-38.5093	-50.0181	-114.844	-35.9
-2.85687	-43.3913	29.5027	-92.0128	-124.944	60.2495	43.0472	-55.0613	-106.786	-13.7991
-32.3795	-77.7626	66.8019	-159.975	-13.1805	43.2357	-5.32614	-128.174	-48.7724	-18.5488
-76.8325	-89.386	95.7337	1.82141	71.6776	-29.9903	-26.0432	-135.841	10.371	-22.6016
-81.8901	-66.3528	151.233	-29.7415	85.4322	-72.6394	64.7779	-121.19	48.5314	-31.6551
-19.5639	25.6355	13.4446	-41.763	-110.41	62.8446	-4.87996	32.2178	7.25995	-89.6218
32.3436	-80.4858	-39.5133	-37.4804	45.5032	40.5329	-14.3652	13.1612	-7.00341	8.78597
91.5599	-123.109	59.6442	-10.4975	36.9464	42.5798	108.425	-51.1605	-78.6882	-112.878
-31.4409	-131.786	89.3415	-45.2029	83.8833	43.2796	38.4153	-34.7119	-12.0061	-42.3618
49.9917	-213.523	94.1802	44.2924	81.0817	-11.0811	54.1765	-10.9605	-107.575	-55.4844
-17.0738	-88.5595	125.189	121.566	-167.832	-200.003	21.1073	-16.8851	25.9101	-29.4789
-23.1874	84.1891	42.7196	2.72858	-80.6608	-93.3805	67.4347	-3.32739	80.7486	18.1865
61.3664	-36.4225	82.1245	-41.0847	24.1058	-65.4555	39.8965	21.4977	134.184	6.73872
11.1631	22.4494	-37.1335	-46.3785	91.1315	-50.87	-54.2017	95.8108	29.8018	-28.9043
35.1533	-24.502	49.5831	2.15234	-37.5132	-79.6609	-79.0233	-6.59181	-2.25544	-55.3794
30.9712	-0.413881	20.2049	-59.5387	40.5046	-23.8935	-96.2794	143.742	-35.6686	-28.8858
-27.1538	-14.1332	20.2925	-15.1147	-72.4156	24.5167	-106.23	-93.8354	52.313	54.8441
45.9042	-24.1762	-57.7241	-61.0838	121.427	63.3391	-38.6023	100.46	-59.0207	15.755
-20.6304	-9.54831	-89.2905	-22.4883	162.098	-11.2925	-37.5782	-28.0943	18.7793	-28.141
99.2317	-53.6975	-69.274	20.598	-0.0285658	18.2011	-11.1794	-28.9093	14.811	-27.4941
-72.3014	-109.133	-12.9503	7.24623	13.1245	-94.5323	46.2412	-33.2003	92.9607	124.626
19.6481	-73.8107	-8.59906	-62.436	44.0123	33.5261	45.3118	-97.7093	82.0882	-112.455
-150.948	7.76833	-36.9547	-93.3624	-29.2294	27.1652	38.8781	-91.2909	-1.46348	-58.4493
-36.9105	-51.7128	-4.61385	-41.9521	-42.8125	188.929	-19.9382	-19.5933	31.4525	-3.68138
3.9442	-40.1132	-133.145	-14.2871	-71.414	114.323	-0.130257	-94.7462	34.8293	-54.9042
-10.0411	-6.43377	-52.2432	6.11831	-61.947	96.4579	5.03708	-77.5315	74.6835	-115.001
-145.26	65.0509	8.34107	82.8762	-11.8525	-3.42489	65.7633	-110.54	41.4465	26.079
-47.3486	7.64989	-58.9483	40.8549	50.5413	-12.0652	55.2371	-22.5487	9.45292	-8.5518
-14.8107	97.5524	17.3812	6.0084	-62.0329	23.185	67.0671	-77.0752	28.6445	-125.137
-3.8874	101.352	-26.3614	-81.3502	167.739	-34.1473	98.0231	81.4147	52.8911	38.2196
-137.328	27.1208	-36.8663	-41.5373	254.75	-8.90516	51.8855	125.102	30.0113	23.9088
-37.035	15.488	13.2914	-61.8577	214.872	23.4374	61.4688	135.927	27.9703	-124.072
-7.11045	59.3096	74.4236	-11.752	126.703	38.1802	62.6125	-43.504	10.4787	-38.8305
29.4123	51.6229	-23.4295	21.9055	113.457	-62.5782	-28.7226	122.61	-75.4237	25.5152
-41.3338	112.168	-45.2284	29.6213	-95.8925	-11.5747	33.0981	-9.50653	-55.513	41.6096
-40.506	41.3206	16.5405	18.1822	-105.432	13.6153	1.82426	-19.5603	-84.7761	-61.7288
-107.994	42.8282	-35.2931	-24.1349	62.4166	-24.6303	74.2934	38.3411	-28.6874	49.0772
-186.119	-63.2123	-9.51405	-32.3842	39.7059	-63.6372	93.7115	-26.3984	12.0958	60.7896
-80.0027	89.9542	-73.6517	14.8793	-14.2832	-105.848	17.0191	-50.9078	7.63184	-41.1168
-60.7557	105.339	6.41043	152.375	-90.2758	-130.864	-9.82785	232.866	-56.9342	-114.733
34.6643	66.564	24.5088	52.6116	-32.1102	-40.9721	98.7403	-29.2597	-7.5885	41.657
32.9307	5.99945	-79.2885	34.8189	-121.582	3.09775	16.2582	-59.478	73.1006	-26.6326
18.5547	-8.57442	-40.4932	-71.397	-166.921	-122.914	5.76537	85.2527	90.4871	-87.2054
77.3139	-73.1167	34.1813	42.7363	-152.075	-19.6505	6.54305	-61.1595	3.70609	14.1869
240.745	-37.2107	37.0463	53.9932	-250.35	-43.8274	21.5319	-170.254	-34.5371	-98.1349
49.4754	-54.8708	85.1066	71.1409	-162.179	20.3227	37.5417	-122.398	-61.2991	101.621
27.9275	-45.5093	-21.0607	69.9546	-42.2124	20.4286	27.5688	-176.153	-59.9825	61.7664
18.4355	-117.244	136.028	73.449	-32.4321	40.9257	27.4947	-150.913	-48.8507	5.14283
-22.7163	-11.4405	17.9112	-60.626	12.9743	-101.849	-25.8976	-182.517	3.90048	-62.207
-42.1902	175.209	47.1959	-18.7209	-43.9336	-58.6691	-24.2515	-11.6949	-72.7919	92.1189
-22.0435	41.732	77.4181	-17.1775	52.3774	-123.587	113.993	-66.5742	19.0044	-73.2849
27.0667	-52.0339	4.39806	-143.462	73.8796	-34.863	58.4984	-62.5817	14.5704	-15.7671
119.698	-20.0291	38.9403	-145.659	91.8579	64.2776	100.951	32.8238	31.8714	78.7059
-18.7931	43.3966	5.72477	-102.618	-93.48	52.0794	102.96	-56.9504	63.7283	21.9214
71.4372	27.7592	-11.0845	-128.802	20.4606	29.8685	33.9239	-149.042	59.8153	96.2981
39.1899	125.755	51.9934	-161.268	-75.3135	93.3666	96.2799	-155.547	77.1322	-16.5288
-83.8588	123.78	22.3041	-42.6296	-40.9154	6.63228	96.5519	-234.905	38.4575	175.47
99.9279	131.245	55.2416	-13.831	25.0156	6.56375	-29.5383	-111.111	-17.5015	10.9625
53.3944	52.8476	51.7643	-30.0263	90.305	-51.0832	7.49836	-156.992	-22.4006	13.1218
43.509	-4.71653	156.489	72.8988	33.1014	-83.9385	9.35894	-27.0538	26.2625	49.8533
76.236	24.1593	134.045	-49.7751	148.608	-51.7008	1.63776	-60.5088	80.5754	-70.7789
106.352	-76.4316	169.661	38.5039	183.242	67.4601	108.767	-3.61838	103.793	-20.473
5.95922	29.9173	56.6694	126.185	174.617	31.885	42.2355	-46.9	61.2699	156.178
16.4198	38.3727	-41.4428	104.045	128.353	-35.8716	88.2299	89.6525	67.5228	24.9846
-49.1943	98.3857	77.9046	-21.7387	-38.9844	-70.5079	3.57038	-178.746	100.403	4.76738
74.2154	128.997	92.9814	-6.4383	14.3693	-44.4719	18.7455	-144.861	-2.55718	-7.14953
-24.6725	180.192	185.658	78.5088	-74.1213	-35.3788	90.5355	43.2999	-171.339	-104.447
-16.022	148.017	95.519	136.877	-53.3032	-28.8892	-52.407	48.2019	-61.4291	227.572
-166.124	180.902	-21.1248	-54.4432	-64.6068	53.0492	-90.6732	-23.3929	-36.7977	74.4676
-50.1779	121.743	130.009	-71.745	57.6678	23.0295	-79.3064	27.5183	-62.0685	119.09
-97.0255	182.398	31.9714	-53.3142	-122.136	33.881	-34.7132	-73.2114	-7.61749	-21.6572
42.8973	93.3562	-17.4703	87.402	-52.0952	-86.6779	2.0634	58.5642	9.74001	-19.3432
43.9773	35.0355	14.6141	-42.1795	-138.077	-124.576	51.9124	251.597	35.0544	-100.421
-115.671	-45.8369	-51.8619	34.6551	-67.1552	22.4813	-46.2974	-6.87275	-13.6612	1.03088
-18.7755	-116.982	12.6108	166.465	-130.226	41.8298	44.8128	-85.7241	-33.1858	-105.451
2.25308	-50.7275	-21.3946	55.802	138.654	-6.48932	49.2627	-35.0052	-15.3266	23.1128
-37.965	-184.911	12.7165	25.95	54.6711	81.4137	7.08848	-86.127	51.7549	-124.841
0.0833582	-102.243	5.59721	3.84021	-2.28886	54.2414	27.4663	57.8495	-53.192	-13.4176
-114.952	-60.1982	37.6576	-18.1395	-69.378	16.4718	13.3198	-19.1598	-78.4068	-117.588
15.1601	67.8966	15.7076	128.659	-85.5112	-33.1058	75.8032	-23.4891	-64.4574	-19.4752
-22.9527	8.67413	104.938	138.198	-18.9154	-72.4588	108.166	82.7283	-49.5949	-49.201
-124.508	44.7238	3.41733	31.5478	83.187	-38.7228	-33.3467	119.877	-85.9275	-24.9212
43.0487	108.747	-92.1937	-25.1081	39.8144	-78.248	-57.561	88.5398	-45.0875	7.57011
-4.78495	267.705	-121.938	-9.52053	-38.1644	-34.981	1.11774	-61.8825	-85.7905	65.0356
107.399	132.284	-44.0842	79.5229	-162.564	15.3736	38.7577	-68.3521	-136.192	27.9268
38.2925	45.0985	49.8487	-15.2317	-30.1581	-18.0922	30.9354	-25.2264	-88.6396	22.2472
48.1336	125.037	110.812	25.0301	-28.178	-67.5624	-78.4523	-138.767	-179.086	82.7915
23.8353	31.7642	75.9056	23.2011	-135.239	-47.4868	-114.511	-220.687	-195.786	16.1767
-44.5457	49.3289	25.3254	9.37886	-60.1388	92.2135	-121.333	-32.2605	-68.8666	66.6062
90.8832	-82.2598	21.6569	30.3012	178.909	90.4228	-110.75	-33.9176	-47.946	34.616
52.58	-52.7417	-100.556	-2.2607	13.8987	-44.2591	-84.5168	-15.6089	7.51419	-73.6335
70.8619	-87.3911	-18.3623	1.77348	58.9425	-106.761	-61.9505	85.1341	32.9313	-34.3523
-137.654	-211.807	93.3237	-25.7015	53.8736	-81.4247	-78.628	-41.5858	88.0133	-19.7909
-14.6105	-200.71	-12.1044	-37.1328	93.1487	19.7304	36.9736	24.6304	-15.9292	9.45303
-81.5979	-114.888	130.383	-18.2499	9.14735	72.4496	14.6128	17.4344	-0.264681	43.1167
-96.2708	16.7342	76.8161	105.424	34.1473	25.6333	41.6852	136.114	-67.1715	72.0389
-41.9767	54.8315	15.0358	56.324	-1.43439	26.6389	85.7453	1.6231	-69.3469	-86.0648
10.5339	-20.5635	2.01784	17.8839	-17.8088	-9.06318	47.3471	-82.1383	-151.108	42.2672
-76.1266	-102.501	-53.785	-7.19646	181.564	-30.8288	-14.1848	-61.5435	-63.9206	69.7494
46.7876	-43.7452	-21.3731	-22.1144	87.6606	-55.8909	-50.2085	-211.755	-91.6299	-72.4978
-17.3137	-61.9377	6.21826	124.89	23.7709	17.8497	-23.4305	-68.8895	-60.5048	-8.0671
110.546	-7.97215	41.1465	10.1091	-81.9818	111.079	-83.2266	-70.0307	-124.513	132.327
-37.7737	-75.8456	164.878	19.6378	-105.776	-56.5518	-74.0226	-95.0166	-52.2786	35.4034
-70.7304	-1.75873	38.3533	72.2112	-154.627	-24.1057	-115.472	-13.0837	-89.4936	91.2394
4.92226	-14.2619	-45.6793	73.6557	-8.98896	-44.1795	-85.6701	-28.4575	-29.6654	-54.0337
41.4212	14.4245	55.9328	103.331	-19.6955	138.104	-99.8857	19.2504	-56.2442	23.6838
-57.8111	-107.707	72.1414	-13.0892	-147.176	73.6506	-58.8683	-40.1182	-32.4846	-4.60539
16.8158	-180.463	-29.6039	59.8584	-1.69781	61.5428	-39.0559	-15.0499	26.1399	-130.048
-74.0643	-44.0844	23.0995	-37.2838	-48.0879	157.736	12.9305	-93.8966	44.9292	1.61221
102.693	-33.7392	59.397	-38.4322	77.3283	44.4824	-80.6626	182.915	58.033	-19.8888
96.8632	91.8377	91.3255	50.9541	30.5116	-39.2445	-4.74818	52.0441	37.4148	-111.1
132.223	133.4	175.103	120.752	-35.0608	120.78	-34.2316	81.2321	17.8089	-148.674
-40.1402	174.445	47.7167	56.7004	-69.114	-11.4231	21.9396	91.0892	-103.699	-99.3041
-45.8221	11.3141	148.721	35.8521	-3.20207	49.4616	-19.0383	-21.9957	-57.1879	-21.0925
-42.627	-0.816732	19.5662	205.042	-2.04998	-67.0047	5.12263	-168.631	-146.628	-93.7594
42.3286	-96.6641	19.9405	87.5059	43.2048	18.0145	-15.2584	9.44276	49.0781	134.233
187.056	-133.817	100.253	-7.3093	-115.757	5.59158	44.7321	-35.5471	-6.7861	20.1867
-54.2251	-38.6862	-45.8654	-14.9454	2.74137	-71.7899	14.9973	-84.7535	-4.64228	29.8369
-36.705	-27.3058	-66.7571	106.707	-21.5589	-14.7388	22.3338	2.85426	-3.02354	76.2687
-58.9218	63.9954	-97.5476	-18.3638	-3.62933	9.72708	-10.8298	35.4364	-44.7768	-30.4711
-84.7411	122.808	-81.154	-19.9588	-0.374081	-26.9032	12.904	23.2543	-83.7007	-23.1044
-65.2498	123.107	50.3191	66.6311	14.9126	-26.775	-84.8584	3.97766	-66.3758	-11.06
111.933	101.743	-29.0754	54.6322	-118.837	78.0132	-107.095	71.2012	66.4083	-54.4479
45.772	128.262	-79.3165	64.5018	-202.21	14.9638	-102.052	65.6293	48.3403	-23.6895
-3.31014	90.9101	1.50019	78.6711	46.6946	60.5619	-54.7639	180.958	90.0824	0.669685
-15.5931	57.5265	-19.937	164.071	-84.6341	16.1035	-60.7526	-11.7457	32.1312	-90.4133
-0.525182	-11.9461	35.7521	36.8184	-77.3457	-32.0494	-49.69	168.932	46.0044	-17.465
169.442	50.5854	-2.03389	7.14947	-114.272	69.0838	-83.767	23.822	29.506	-3.83992
2.64741	27.5436	45.611	68.1832	-92.57	80.0069	-40.58	110.649	-8.96733	-0.664711
-169.31	26.7114	-59.4494	9.65578	-160.331	62.1824	-35.2147	46.3453	26.0149	-32.1195
51.7459	16.3506	-109.761	0.507254	-157.743	98.6073	-69.3485	30.8826	16.4182	-31.3981
125.8	-12.2954	-131.505	-4.48059	-126.816	52.672	36.6608	43.5888	-83.0838	30.1579
92.5391	-3.01987	-127.873	33.7264	25.431	146.989	141.232	-36.7024	-17.7087	-21.8343
-6.89814	-177.439	-40.9149	-87.4925	36.4465	92.5635	16.0779	-7.30966	-5.30125	-31.2023
168.909	-199.246	107.322	-31.9066	-28.0426	-3.26734	13.8716	168.02	-11.0221	-94.3802
57.2951	-207.264	58.3071	55.6109	-103.936	-5.7906	33.4066	177.908	-78.3415	-89.7449
-50.7464	-146.108	20.8203	40.5577	38.4724	85.319	-32.2469	211.885	-57.8803	-55.8852
29.3442	-137.146	-27.5655	-3.60814	-71.1381	130.295	-20.1258	197.64	-71.7144	-72.8815
-19.0884	-108.665	-46.1831	-82.0728	7.88025	63.854	-25.7079	42.9071	53.5799	-116.723
-61.2248	-101.607	40.1089	-19.8496	-47.7121	65.2448	-49.1089	84.6966	-12.9002	46.5596
49.7008	-63.1278	62.761	35.1999	33.7296	8.23917	-31.2572	103.643	-4.77511	-30.6937
-5.72047	-23.8823	-1.1173	92.4561	-45.0001	-74.004	18.9243	57.4641	-24.7663	-35.2432
-80.9561	13.3335	-11.4486	194.314	-100.218	-164.431	11.7326	30.4249	-22.539	65.4384
20.0662	-127.195	8.74768	108.608	86.4374	-40.7781	-63.5792	60.2634	19.7454	-53.413
-7.71054	-36.8682	14.7597	44.821	64.8128	35.8915	-37.5593	-65.3867	-112.216	-22.924
-59.1458	-25.2086	-2.43545	21.5836	-10.7625	96.1777	-74.3419	-27.6575	-46.9201	-122.395
-105.211	38.8004	-82.6957	23.6301	135.068	116.421	0.797676	-36.9747	63.6723	77.8238
-35.3755	21.1744	-72.0927	90.7393	118.157	-8.40186	-9.93116	-44.5719	53.283	97.9656
-109.099	106.286	22.8977	85.28	121.684	102.076	-50.3489	31.0176	-32.9056	87.4392
-5.95668	-6.92356	-38.8145	32.1715	102.332	-27.2941	-25.4805	178.37	49.9077	-51.7129
86.097	57.8221	26.3577	-5.96464	47.0747	-53.2915	-1.68934	130.288	73.2962	-78.453
97.9223	-56.1465	35.5648	41.026	-21.7916	-83.8193	32.5388	-20.7205	39.1687	-27.7172
124.306	102.507	-13.8997	108.151	15.1555	-90.475	-55.9695	-54.5866	41.5528	-75.9022
-7.13434	-21.4335	104.956	-43.2611	-120.332	-133.217	-12.9535	174.323	7.07872	29.8142
-2.31311	-50.2703	-39.7902	33.6593	-61.3508	-61.767	-76.784	-5.45527	-80.8892	37.2944
-60.2465	-13.0082	37.7355	187.018	-105.449	-17.0235	-123.786	-69.2617	-93.5707	66.0563
10.8863	-129.073	-25.0013	5.78767	-185.388	-25.9235	-111.096	-127.089	-154.839	62.3518
-37.8262	-150.436	40.8878	72.1084	-194.739	-104.001	-98.5431	-109.534	-93.1966	-15.1808
-43.8802	-158.016	111.275	104.659	-122.583	-83.0454	-29.7868	-123.677	12.894	2.54989
15.3121	-206.454	38.2175	33.8626	-84.1059	-113.177	-44.4039	-62.3617	55.3429	-128.581
100.891	-173.433	-36.5994	62.7123	-85.7057	14.4962	-57.1693	34.2277	0.323643	-52.0599
-67.9882	-62.5462	-36.4627	69.2642	-44.2638	15.3649	0.0629414	49.5305	15.1109	-8.64161
-28.7028	-164.674	-49.2034	21.0804	-117.978	77.5215	54.4428	-53.2542	50.2167	-25.2958
-36.5029	-68.2242	-19.9308	30.7394	36.0618	134.211	106.433	-124.276	25.3134	20.4976
54.9785	-161.725	12.2782	60.8289	66.3964	-57.6686	121.667	-154.282	-21.9314	16.3135
37.8537	-74.8089	60.2673	52.3377	-36.7228	-118.054	58.8183	-25.8847	-26.9269	-3.55452
80.0577	23.9198	32.5217	73.274	133.664	-9.82719	-23.8376	13.4184	-62.948	20.7897
-71.3999	11.4532	-15.6122	8.95851	7.89601	55.145	-42.5155	-202.528	40.8564	51.1344
30.3535	-31.6403	-38.2949	-12.2026	48.9385	22.0459	-2.7386	-129.573	-72.037	-24.8881
-30.7195	-21.2872	-68.3027	-56.6204	2.08541	17.5826	6.94246	57.7198	-71.0699	53.1177
-88.8244	-68.7205	14.2076	-0.669017	-84.1893	63.5943	42.0544	-25.7706	-25.755	114.15
-126.883	-238.608	-32.3355	1.84128	-69.0715	1.97858	38.5481	-91.272	43.6242	18.6263
-17.5712	-43.5507	-79.4024	-74.6888	-98.2184	4.85133	-10.8084	-80.2202	-3.40476	24.3166
-71.68	3.58993	-46.7189	-2.0486	-45.8703	88.8705	98.1121	66.1959	11.5885	-80.9397
-49.3826	-7.69101	0.19148	-58.996	-69.5336	38.0085	50.0037	-83.2676	8.33608	-59.2897
-110.797	37.9945	-38.8675	35.9159	-19.9068	33.0214	-2.81188	205.874	79.082	12.1918
21.2109	56.7618	-120.356	-16.385	-83.6778	13.8206	-0.114723	136.348	180.968	17.287
-83.4483	142.566	-26.204	41.3426	-111.432	-12.8419	-1.5007	77.6516	44.0725	9.61334
-107.78	116.241	27.1761	192.545	-94.0259	37.3236	-82.6695	266.649	40.2735	102.26
3.78443	193.558	-71.2089	-82.7182	-66.2725	61.2197	-109.106	-28.0132	42.6586	72.2414
6.39639	54.1743	-54.5491	-74.0955	-177.169	-29.8284	-2.70455	-163.597	-0.772585	11.9937
-12.7715	31.5599	5.69157	-56.1576	-91.7612	-108.42	-30.8195	41.9428	45.6018	24.3863
-90.1874	1.81413	-86.3678	-40.4492	-52.4978	-9.65661	47.5762	25.0987	51.5517	-6.2814
-7.79527	-71.7465	-113.241	89.9844	-109.985	-0.972538	16.3438	12.7413	-15.6179	15.7527
1.03756	-150.942	-110.364	-54.6713	19.2726	14.9075	-50.296	-3.54093	15.3841	-26.2158
20.1796	-43.1637	-92.2882	29.5316	-15.1163	43.1338	-29.9227	106.471	91.0592	38.9149
188.132	-85.3067	6.22033	15.3153	-66.9575	94.5755	-25.7726	58.1723	27.1635	19.6829
-8.16926	-166.344	-59.9334	-90.8116	-32.8722	-52.6428	-101.197	-8.02127	14.4915	94.7923
133.054	-31.2007	-60.661	-14.1475	150.999	168.214	-111.308	92.2871	-38.5452	5.27908
58.0077	-32.7856	-103.964	75.2305	-101.98	90.8407	-47.664	-95.1367	-54.6679	63.3467
-94.8181	-42.8279	-87.9933	-24.5764	27.7315	78.9493	-109.195	82.9831	-34.8069	-19.9446
18.1227	-63.7712	-93.8687	131.257	49.7031	34.6221	-78.2296	-6.88495	-34.9164	-4.14196
223.517	-30.3333	-133.467	49.8117	135.206	41.663	-36.3995	107.225	-9.22347	58.6441
107.759	77.2552	-16.6585	-76.9089	134.666	165.489	14.3477	69.1904	17.2558	21.61
94.402	50.7691	-95.0859	-16.9587	144.77	148.223	-13.8541	73.6652	-0.20774	-22.1137
114.244	67.3067	-90.9111	-47.8485	30.0567	104.868	56.6347	33.2325	-149.859	-111.217
8.32457	7.45314	-69.3004	41.7325	29.2762	10.9192	113.33	-31.6207	-64.7658	-13.3122
-21.3117	-26.7792	-84.2392	-89.0933	50.1328	72.9303	24.8533	-3.93686	-54.2525	14.0034
86.359	-41.4138	-109.819	-75.3977	5.59825	100.35	11.8983	61.8767	-64.0653	35.0146
27.3872	-52.4076	10.9613	-84.9089	-49.0312	-9.54359	-56.7523	-11.0706	-84.3498	1.39153
-31.1261	-61.5984	86.964	-49.6054	-76.4424	-0.153671	-26.9287	-42.9711	-49.39	-14.0604
-46.6165	-27.6106	74.1326	-31.2794	-95.1015	42.2824	14.4496	-92.8021	-112.232	52.017
-41.6922	62.1204	-17.4009	-50.2836	-86.5474	-27.746	11.2438	-81.274	-60.4469	-20.6516
-21.4481	37.6395	-22.9693	-92.8768	3.10533	59.5839	120.154	190.778	-86.7498	-13.2725
19.3452	160.865	-23.949	16.1322	23.5682	17.3274	143.177	158.736	-67.0945	-3.56289
117.468	215.019	-3.56352	-73.2341	-76.4022	-1.48231	10.9426	-0.721759	-37.5969	-5.4806
13.1243	172.918	-34.3049	0.0668579	38.3458	21.5733	-4.96558	87.3169	1.68556	-26.7271
14.6911	133.71	-102.546	-36.418	32.9885	85.8167	15.2047	17.9641	5.88072	-32.9859
54.7889	66.11	-40.8245	-112.452	63.1932	5.80926	64.0598	-59.8315	-48.496	-23.9508
-46.5679	16.0302	-57.2031	-92.4406	125.341	24.6912	66.947	-55.6224	-8.32579	-23.3798
-35.0356	-104.462	-9.64893	-20.9279	31.9331	-9.49098	136.486	-42.5806	-57.3486	33.8401
49.5972	-46.043	8.29167	-6.27518	76.0162	91.1677	-93.3172	229.499	-10.6173	83.1805
69.0706	-145.696	-1.52598	50.3017	75.3612	87.5372	-66.344	22.9771	-102.537	41.0645
4.94088	-82.5363	-43.4935	66.1563	170.861	-28.5794	-66.2718	-103.607	-73.5882	98.4213
-20.0811	-32.3311	-87.8393	49.0647	32.4452	-58.7632	6.11493	28.1511	-43.0512	122.584
-160.672	-122.446	-32.4668	43.4051	131.464	-16.4033	-32.2061	28.4462	-40.9095	-3.80725
-163.919	-92.1783	64.6051	78.3124	34.0492	-3.95155	-19.6411	17.5566	-40.1925	-46.3714
-49.6944	-72.1689	-70.8488	-5.16627	158.512	-35.9332	-94.42	-97.3417	8.89142	-66.8922
25.6193	36.7184	-25.2163	-113.749	-6.32438	-65.5774	-84.0884	-166.257	-30.9935	25.2523
-15.0683	277.21	-101.973	-51.0307	216.726	43.2699	-61.2814	-50.4233	5.02985	-55.5104
96.1463	221.448	102.286	-83.1139	-7.48541	86.668	-38.2212	-31.6817	-55.8542	-9.52515
-24.4562	193.969	-119.807	11.7396	-89.0529	65.3332	-43.1073	-82.618	-73.4898	49.4567
-96.804	57.6384	-45.7332	81.5908	4.86628	96.9918	61.1038	-17.2538	-92.3531	68.1859
-165.932	-15.3789	-77.8837	27.2377	-16.2236	111.976	63.0365	-103.34	47.0645	43.1776
-59.4478	88.5377	-69.9889	7.00937	-74.9943	47.6352	101.44	-98.1962	-44.5545	-3.88566
-111.4	38.2484	45.5688	-75.4714	-141.304	-59.7257	29.8114	-18.1043	53.8895	39.7833
-152.902	32.5304	-19.685	-55.4124	-69.9842	-45.6413	-0.239553	-156.773	20.3884	12.2992
-143.642	10.2843	-1.64764	-118.588	-7.95798	-102.385	-115.966	99.8516	22.5877	26.8216
-30.3496	48.377	27.8359	-13.0061	-212.215	17.7999	-76.2291	54.1776	26.9949	37.0161
27.7076	44.1901	62.3205	-83.5242	-133.481	17.2233	-3.97876	308.552	76.933	117.794
3.65255	53.3977	5.26164	-84.5611	-31.9128	-44.7455	77.2732	37.22	87.652	232.625
-103.561	124.103	4.17749	-70.2723	-77.6451	64.65	41.0155	-32.1396	71.4106	-10.424
-25.2585	38.421	91.5368	-181.037	-139.652	141.073	-18.9343	-27.8204	-38.7195	54.6711
-30.0356	-33.0784	-37.7897	-75.5604	37.1603	39.7475	-47.4754	-16.6529	-61.7851	57.1814
7.34114	-130.929	-111.843	-29.9652	-84.3594	49.8916	-35.3186	79.5367	-55.4657	63.6954
43.7429	5.10792	-81.7896	63.9749	11.4887	-145.849	-66.3609	-15.7829	61.7687	57.9787
69.9789	55.5007	14.2512	-55.2505	87.1161	22.6959	-63.343	-66.3147	93.8067	56.6555
40.3723	45.5374	28.5593	-77.0567	0.541976	-17.1933	-3.69734	-137.988	54.4293	45.5296
157.297	5.65647	149.318	-0.980855	-153.51	124.181	-27.9793	-141.008	15.847	-15.3988
6.54377	33.4915	49.3226	26.3465	-97.23	165.776	-43.2741	-35.6208	30.5523	-5.85991
-73.4618	-110.66	75.5763	11.0376	-21.9351	90.6804	6.68779	265.838	-28.524	40.7691
1.38627	-2.78737	90.0195	9.41563	-24.3558	50.7872	-15.421	233.664	2.30473	-16.7043
-31.9837	-108.51	48.5933	-19.0215	-107.098	18.9098	-46.1901	-99.2595	-16.2379	-6.54748
-43.8278	-242.832	81.6761	67.5739	26.2288	-88.4858	4.10742	-87.64	-71.5495	-110.328
-69.0623	-59.8079	112.199	61.527	-34.589	-77.7325	-9.4532	129.652	-70.4775	20.076
-25.7165	-55.8591	30.0902	-16.2665	-4.86549	18.4288	-59.1447	249.644	-153.269	-9.3102
158.992	-7.84302	56.4905	-12.5232	-71.617	-39.6657	-30.9852	-52.0616	-42.8282	-23.1737
46.5452	-13.8459	-123.548	176.286	-80.9077	56.0785	19.154	-14.6376	0.712416	33.6953
28.7175	-87.1017	-38.1582	-32.5955	-50.9171	-14.4997	12.3121	-85.0413	-20.5069	-25.956
-110.388	-15.3884	-8.21197	-88.2181	-121.341	-36.761	-40.2457	-196.473	-18.3762	35.0781
-182.19	85.0397	-39.7751	-38.041	26.6858	67.3315	-9.5042	-206.252	6.17531	32.3847
-191.13	77.9473	13.0049	-25.7494	-116.659	110.318	9.00501	58.5371	-46.5567	-1.3039
-73.8531	-37.4739	-33.3091	129.363	127.967	73.6878	-12.8686	-145.145	-80.547	-27.9508
-62.1492	46.9269	-105.978	96.7211	-50.7604	36.2088	-58.2887	-74.8443	64.8551	-16.1953
-123.758	29.9913	-3.60836	-106.372	-47.5014	264.526	-96.7891	-28.9353	54.8757	-30.4442
-45.5007	105.739	23.9545	-109.411	6.09758	60.7661	-88.2319	101.099	-58.5626	-59.6042
21.9907	116.05	55.1433	-105.51	118.782	33.6861	-50.4451	279.832	-126.43	-42.0982
-12.0105	41.33	-90.3556	-91.4883	132.434	1.86128	-67.4668	1.57077	90.7699	5.00284
-18.8871	-18.2458	1.20619	-55.918	-96.6583	-20.3821	-102.878	-152.972	34.0196	-10.0421
13.7285	-51.168	-69.7056	-0.270107	122.227	31.4221	-10.7128	-37.7791	99.0975	-19.7184
-21.6066	40.2887	10.9082	34.0958	-26.6596	73.496	-99.0015	-30.7423	87.6622	50.7648
-18.5107	-2.14605	-97.7183	1.14861	105.191	-8.84218	0.229701	-28.3801	48.4757	40.127
-152.945	-7.39489	-123.136	-50.3223	153.911	12.2461	-66.8807	-51.1417	45.7866	-6.17222
7.01243	-81.3768	-125.751	32.11	86.4671	-15.2938	-102.383	-40.4018	51.1589	3.79454
53.2669	-132.934	-67.9482	66.9843	-74.8459	-112.349	0.26536	77.6238	143.85	49.6124
-60.6755	-147.708	-21.0317	-7.56665	-11.2127	69.6058	-6.15737	-90.2594	102.657	-56.0273
-134.531	-84.031	-48.613	-5.87056	-55.6846	29.1729	21.7052	-123.529	82.7041	-5.76252
-80.677	-69.622	-24.4733	20.8424	37.2895	171.505	-21.2799	-37.1956	142.295	-92.5376
4.99115	8.8578	12.7733	-78.5129	-123.395	121.706	-28.4669	-65.7198	46.2332	22.3705
8.29767	-39.9475	7.47308	-73.5711	-109.168	-36.5033	-2.18795	-56.4974	37.9609	79.9652
2.99191	-100.117	-39.4157	-22.4195	-133.603	35.4536	5.93817	-78.958	82.3696	-12.2892
41.5403	11.2427	-39.4877	-23.5916	-107.839	-100.847	59.0684	32.0831	-44.6704	-33.7127
-44.0242	39.0217	-56.8329	-9.72073	-68.7493	-20.2321	115.105	233.167	56.2007	-19.6675
-34.1277	-42.7911	109.473	-9.26253	-217.903	-143.018	-16.4475	-12.685	-13.3994	-171.454
60.2503	-72.8723	-3.07786	-21.5555	-52.8867	-28.0244	17.1775	106.854	7.33355	64.8671
80.4176	-30.86	103.649	-30.3769	23.282	88.4258	139.437	-21.7376	-26.9245	26.5176
237.8	-120.537	-31.6661	-90.4718	8.99517	-2.3522	185.73	-273.764	-72.4038	-53.3281
267.263	-109.228	12.8247	-55.5034	181.515	-13.2399	111.646	-53.356	-29.9551	-36.1744
-16.6038	-78.1721	29.872	-139.508	-34.2201	7.57316	47.5482	-12.3332	-46.349	-31.3186
-96.9332	-41.1188	-50.8995	-8.96979	-80.3286	-13.7711	-30.4004	75.0164	47.1093	-122.125
-15.2083	-31.5536	30.8168	-58.5594	-139.088	46.4766	7.62701	-6.50504	-46.643	-103.27
19.3655	1.45419	43.671	-53.7682	-140.063	64.0231	137.142	0.365998	48.8224	-127.349
36.4342	-30.9194	65.4625	50.5985	-165.319	26.1826	35.9102	-89.5595	54.4315	27.8013
-2.30917	3.33975	-24.8243	-94.7271	-101.684	2.67221	111.084	-180.894	3.58896	-103.713
-69.3495	-27.7477	24.1702	-22.6568	-126.984	115.465	144.587	-102.369	-94.1406	-153.861
5.3304	-40.3105	40.9989	7.93728	-191.339	19.0795	65.8564	-158.114	-32.4434	-138.767
-62.4256	-5.78624	-36.0578	-85.5011	-96.2057	59.1335	44.6173	-198.481	-95.0138	-115.758
-46.0381	-51.2072	-6.85966	-20.8032	63.0392	24.6454	20.2359	-183.757	-12.2933	-35.6556
-128.255	-94.5348	-30.083	-58.179	-42.6405	8.38018	0.976484	-59.8224	-18.8531	-103.4
-161.147	-90.4883	0.866593	-30.2813	76.9411	76.2933	-3.44328	14.0582	48.9898	-109.244
-169.916	-30.1912	-50.186	-27.7856	203.456	74.0513	111.265	-43.3743	-24.3378	-18.6468
-62.2478	-26.1912	-129.379	-134.983	136.315	-11.7001	-23.103	-57.9172	-62.8743	-83.5617
-27.7564	-21.6081	-43.7395	-119.594	146.021	-29.074	-47.8551	60.8817	-48.3348	-43.0919
-58.3241	95.2724	-77.9705	-36.9113	116.062	-75.2069	-1.31325	93.2897	31.0015	-59.8292
-133.76	7.15673	-77.2031	-33.9121	45.1463	-92.7546	39.6411	-75.3948	-58.2992	-20.9526
-12.4524	1.92919	-31.1782	-42.0057	49.1219	14.5385	5.41342	-200.486	-71.021	10.3839
16.8895	-37.3733	21.0455	-84.2857	55.5329	-0.403541	33.4645	-52.8755	-63.1425	24.4104
-15.5054	-103.312	-5.17583	-83.776	90.5089	-53.1339	0.133738	113.661	-37.9672	-57.8876
-80.3576	-53.1126	-16.9577	62.5543	30.5584	-83.2121	40.7953	-22.6239	49.2871	77.5179
35.7923	-29.4051	52.8259	195.196	-145.259	48.3439	2.39891	-9.02674	95.3274	-31.4858
59.3915	2.27345	-115.425	-49.1624	-134.342	-107.578	63.2239	110.995	117.562	-25.9913
-22.3994	24.7842	-83.0061	-84.0237	-73.1395	-104.398	28.2353	-41.2415	63.2101	-27.6507
-90.6821	36.5261	-125.071	-32.5476	-13.9294	-89.7874	-22.1075	80.7823	98.5989	18.4642
-83.1935	96.3504	-32.6864	-44.8462	18.641	-49.8732	-39.7344	91.8951	150.348	47.9454
-78.5393	48.7851	-59.6696	4.72001	-1.35952	-0.254413	-103.249	215.186	144.482	77.5742
-57.7522	-22.9345	-37.3853	121.3	31.5964	136.866	-69.4029	94.908	115.216	81.4047
-82.5538	35.558	12.7007	-5.93714	-16.6206	77.5143	-7.54427	-64.0548	124.338	11.1289
-25.0367	35.7763	29.9582	-104.033	124.838	98.1349	39.0369	-101.484	27.7072	9.31799
-31.7085	-30.7787	167.5	-78.1857	58.2509	26.8276	93.2725	75.396	-38.1956	6.05966
-39.405	-57.4486	175.198	-125.054	33.2856	66.5488	-13.9154	98.6746	5.52348	79.9466
-36.884	-104.749	53.8666	-17.6158	-87.9742	-58.3499	24.4096	5.97214	-6.09705	73.2147
-34.9835	-111.824	-76.186	28.9525	56.129	103.412	-7.77621	54.9784	20.8156	-114.139
-94.8377	29.5414	29.3452	-5.5997	95.3654	153.996	-79.9702	15.2141	28.221	8.55035
-37.9895	-100.394	39.3914	-14.4516	97.6696	172.486	-77.9253	221.523	39.8953	-133.037
-5.78692	-193.181	2.79738	23.8156	25.4166	45.9663	-37.2748	40.4373	52.1768	26.0453
-28.6603	-71.6197	84.2582	-42.573	57.7402	72.0597	10.9058	227.999	128.389	21.1505
51.4396	-140.309	64.8562	-113.343	-6.44614	40.7703	-11.44	-73.9473	222.211	9.68428
-129.528	-99.1577	99.4618	-126.104	22.612	128.461	55.5692	-89.0988	104.317	27.3453
-120.226	-143.767	6.88448	19.0871	-50.8079	72.5769	28.4509	-75.7409	188.593	79.0541
-157.398	-240.224	-0.623293	25.3968	-62.5241	99.5575	62.1285	-120.115	165.632	32.6762
-90.0553	-96.1789	45.3757	-33.2522	-68.5632	128.76	57.7243	7.23818	237.345	-90.8264
-38.3268	-47.8603	-64.6906	-101.841	109.645	37.1561	42.7975	-69.6707	89.1461	88.5092
4.57528	58.14	4.627	-79.1986	94.4936	16.6007	65.4965	30.8743	71.7172	-6.45941
4.6209	77.4294	-77.6312	-23.1852	120.115	63.2654	33.2495	-116.627	94.6942	6.0796
73.3158	192.146	-60.9176	-31.4648	102.269	14.1558	-41.2037	-192.455	78.939	-107.77
-32.5086	-11.1504	48.2384	-91.9059	26.0578	17.7112	-32.0365	-71.8453	77.6116	-24.8396
-35.5093	-25.6538	-21.5469	-35.8905	64.0672	112.495	9.98516	13.8836	57.3022	-93.7322
27.8842	-71.9639	116.415	-8.29213	60.3586	91.0193	-28.868	-22.2801	29.6183	35.1532
-118.755	-95.551	-12.6139	5.36972	-4.43922	-72.7962	45.1134	29.7074	3.04823	-135.457
-106.441	-73.4611	-43.9336	69.0885	61.8632	2.75933	63.9228	145.56	50.6939	-90.6068
16.238	-59.227	9.97362	-62.1334	134.586	73.2713	-23.6376	-9.48878	56.041	-101.769
56.0347	-91.4565	29.5781	42.4962	118.531	52.2976	8.65059	67.6147	49.2036	-87.9378
-10.3216	-44.7301	12.2056	21.8173	50.2736	-12.5848	-18.3849	-47.6328	-0.781209	-13.6231
-34.0392	-102.57	-38.4345	2.67859	-2.44802	-74.3434	124.409	-65.0665	97.072	-13.0796
-82.8093	-200.316	-91.4671	82.4279	26.2822	-11.0454	60.2582	-71.3632	56.0293	-147.713
-34.4863	-99.6734	-89.5586	11.3236	-9.14039	58.8345	25.5813	109.15	68.1398	-16.9408
-16.9279	56.5397	-100.777	-91.2111	62.6544	76.609	20.6097	-103.232	70.9629	-116.936
17.2191	43.7778	-36.3711	-32.9981	36.2481	192.238	-15.3414	-48.1346	61.4802	-72.7975
-23.5549	34.4401	-7.45785	51.1563	27.8758	-26.709	-17.8111	85.4019	75.1517	-63.3186
-57.6271	9.16449	25.6832	-2.92945	57.0988	-5.39857	20.9914	98.0814	86.1519	21.9139
30.4815	21.2653	15.746	19.3637	13.3752	-27.3864	-21.8155	79.3422	110.186	28.0642
-18.1057	-72.6065	11.7467	-5.7668	5.17949	201.22	-34.6382	19.628	120.984	82.584
25.9736	131.05	-18.4649	107.298	195.411	-69.9536	-82.9358	-4.82801	43.3445	-7.89911
82.3208	55.187	-88.8459	122.063	209.272	-105.576	43.2223	8.97904	45.5777	82.129
-41.9906	57.9464	-51.6447	43.0933	79.4896	-55.3342	28.7333	-28.6601	-37.3709	-54.8643
104.819	4.37424	58.7634	11.212	53.1108	-77.0114	-15.7578	13.853	174.34	-1.35447
-79.9278	6.81887	64.042	18.9355	-55.0485	-25.4103	120.459	15.1821	63.8538	92.2989
5.4371	-7.65951	-80.5746	4.81486	-79.8179	98.2313	89.5324	-87.4426	44.4516	112.254
6.86485	34.8963	-45.1795	12.2432	6.39769	-2.95364	91.4038	77.5728	30.4347	85.9609
-10.2422	-55.8069	-84.5497	-15.0512	-0.241682	-7.89591	105.784	4.92441	16.8931	-88.7408
75.0605	4.89227	50.1043	-28.6331	1.05852	-109.337	50.9699	-117.191	12.0337	71.0758
25.5346	96.677	46.2722	-40.5687	96.5764	-61.2299	-16.6027	-179.865	32.8278	29.5453
91.9376	-30.6191	-4.38155	-40.7393	76.64	12.6876	34.6507	-79.4494	36.1829	-74.3204
-46.1986	-36.8369	1.86807	-40.17	49.9508	-158.588	-36.5568	-78.0209	76.3654	-28.4497
70.3465	-16.3183	36.7891	78.9993	71.9105	1.26769	84.8056	-93.4317	41.9481	-122.995
7.96895	-9.70185	66.9828	17.3319	192.523	-90.8741	6.04891	-33.4276	-69.7923	-76.6086
-13.3442	28.3821	23.2881	48.9118	106.62	-73.0788	0.393435	-94.447	63.5637	18.0836
-93.5008	30.9775	114.547	60.0783	203.772	-51.6561	59.897	16.0145	99.3823	-79.9904
-75.0431	42.9002	47.0389	-135.978	110.941	-19.0089	19.797	-61.1976	94.9162	-56.2925
28.279	59.3887	36.9303	-32.2746	233.488	-203.758	39.9967	-24.5241	9.93943	-20.1607
-0.965169	129.235	-15.982	-27.3145	179.644	-75.6116	-23.5957	5.41028	-11.3318	-10.3618
-124.83	18.9822	9.23868	71.6194	38.0192	29.6811	-19.0686	15.8415	-29.8622	-42.7998
68.4069	-6.83933	-11.2211	-13.5444	96.8797	35.3001	-19.5771	-36.0035	-76.5925	39.1611
18.8367	-17.8331	-25.3756	-135.31	67.7506	-7.22501	-62.8947	40.6968	-48.1161	22.9418
267.939	-84.498	-8.54429	-48.0553	103.31	54.0842	26.3485	3.55321	4.21076	26.0453
187.663	-37.6691	-20.12	-53.3803	97.4362	67.2676	174.435	64.6505	-23.0543	19.8426
211.779	-13.5637	46.5689	-7.15211	155.941	36.4063	94.969	-13.5569	44.2989	146.938
71.5437	-126.259	136.994	60.3098	28.0166	-25.3725	32.6333	-1.45001	64.1729	135.033
-72.9139	-197.371	159.517	-2.47289	-42.0554	14.6516	24.6319	-8.65318	-20.8027	120.835
-12.0571	-64.4306	7.42102	-39.305	36.8128	-105.039	24.1889	-24.8476	-18.4295	-2.5791
-34.3622	-58.4967	-69.1721	-24.2554	-128.584	0.763847	29.2143	-123.205	-66.3132	41.2651
10.3809	44.0716	-56.639	-35.6458	-121.406	24.4056	34.8286	-43.0411	28.489	-34.1491
11.9764	-64.7226	7.79269	25.5328	-96.4542	99.2047	-27.5763	58.7134	66.8594	-21.1461
-4.30733	-60.5867	-51.5091	70.694	36.6021	-68.9617	-34.8348	-34.6944	-31.12	23.7406
-47.718	-78.6922	-70.648	61.059	-51.2784	-41.9021	-52.9042	-68.0924	47.3615	-4.72278
-66.673	25.142	-29.3672	19.2194	-5.36413	-158.462	59.6927	-210.001	109.917	-71.8415
-71.958	107.103	-15.1523	74.9168	50.9294	-62.6329	-54.1705	-178.366	76.473	5.04558
-106.386	169.534	7.03064	-11.0533	-99.7507	-82.3549	-16.3182	-98.8517	26.4169	28.481
102.111	163.907	-28.3665	58.8608	-183.472	48.2301	-89.0657	4.72411	95.1171	-0.816282
-32.7043	144.59	-58.7079	13.1563	-145.789	-62.9551	-57.7016	21.0822	1.40513	-120.07
-32.2534	117.477	6.67748	-50.6656	45.7286	-43.3372	-47.3288	-22.1742	11.8276	-7.67509
-85.5474	74.7079	-9.47911	-19.4059	54.2849	-41.3956	14.049	104.471	0.650102	38.177
0.516718	0.958883	63.8601	47.9134	70.7541	30.4459	-18.4932	55.1223	37.2811	-43.5148
-55.8414	-8.08742	37.8479	72.4386	-70.8832	89.5643	-36.3466	-22.706	-27.9176	-81.5096
-53.9791	29.9341	24.9459	48.4882	-150.015	-72.1428	-66.8055	28.5944	61.6952	-39.2083
-33.5924	24.7491	11.944	-99.6957	-139.158	-3.7729	-23.2119	198.232	84.9684	-100.752
-32.2471	36.7549	45.0361	-48.8943	-39.6517	-20.0912	-19.2431	348.35	130.599	8.35045
15.0318	89.8198	-41.6971	56.1007	-84.9422	-161.496	34.6707	-63.5592	103.618	-60.4652
-46.7226	-13.4026	-50.6458	-10.2727	-127.728	-154.714	70.2189	-16.358	59.4376	-76.7722
9.82009	-41.8104	-25.1592	15.0809	194.689	-102.056	21.5864	-0.623283	26.2155	-41.9317
0.465698	34.0883	32.8476	106.989	47.9585	-7.10412	-33.1039	127.985	-4.94764	-2.83957
30.082	106.483	16.8912	158.447	156.372	26.3408	-87.9232	8.50392	26.7667	-11.3939
103.649	28.804	-112.148	16.3914	114.696	35.5481	-12.0245	1.06658	36.5735	42.8094
7.50532	3.0586	-103.267	-38.6764	194.016	52.0561	-40.214	21.3506	-18.3411	-58.5987
145.796	-38.9055	-85.2664	-28.4538	44.9867	34.8841	-103.657	-35.2496	-57.9932	-31.507
163.963	-48.6594	-84.9879	28.5297	38.6977	56.9949	-45.9523	86.3706	-21.3537	26.9872
66.8862	-109.456	55.702	-58.0914	-27.1715	-88.0743	18.3177	-114.642	-47.5047	64.0279
-59.5067	22.0472	132.715	-38.824	8.75014	-75.7021	-61.8127	14.8504	-9.31411	6.34012
-47.2256	-159.483	61.0353	-33.5644	20.3654	-123.376	-0.415821	5.25123	12.7245	-11.5558
-17.8865	-62.7026	67.8901	111.099	-23.255	-95.4228	0.651185	1.46287	49.7238	-85.7033
-1.73248	-44.3094	123.376	13.6398	33.209	-6.1163	76.9541	-106.265	6.37496	-47.1093
172.582	40.5273	95.9421	10.8678	140.974	79.7258	66.0441	-120.767	29.4046	-39.6587
-40.977	-6.31878	20.6953	101.167	199.915	95.6629	-31.1264	-14.3199	85.4972	74.9775
-33.072	-97.1359	99.0265	-7.3441	60.7059	45.8074	-81.2936	-93.3579	119.146	3.2375
35.5728	-31.3273	80.1564	-33.9246	-35.4065	-73.4802	-49.3084	-117.976	-45.5988	-1.7448
67.2586	59.894	-43.3201	-30.8053	-136.145	-124.759	-42.9002	-25.1044	49.0205	11.7898
-31.7774	15.0868	23.4355	-1.11442	-63.8254	-88.2323	-0.060146	46.0425	70.51	64.7429
24.3136	20.3186	-71.8611	0.710576	-0.789304	-40.0402	29.8584	80.7825	190.934	35.8702
118.685	-28.6059	-42.4596	-22.1592	-16.063	-13.448	41.6542	6.45771	115.737	-113.436
82.497	9.38786	-70.136	-13.413	21.4794	-139.459	11.3698	-47.9725	49.3057	34.3206
12.264	129.966	-102.901	121.254	33.5146	-61.637	29.7894	-266.627	100.485	71.1371
-77.6151	215.218	-7.20068	113.483	72.3925	-9.34508	48.9653	-160.057	110.117	33.1688
-36.6228	68.7306	-53.415	19.71	10.5066	-80.3341	-33.8311	-189.861	110.582	46.3773
-70.1831	98.0461	20.753	-126.802	-81.2631	-67.4285	-37.0007	-128.817	114.115	-18.9359
-82.1829	-69.7391	-116.141	25.9031	104.108	-81.1228	-57.1424	-41.0539	45.2077	-89.885
-112.206	-21.5107	-57.375	8.9176	100.927	-35.078	17.7472	-145.599	75.9892	37.9555
-41.286	-119.838	-46.9772	-130.405	80.4089	-87.3395	28.0317	-169.962	131.586	25.4163
21.117	18.679	-46.0817	39.7953	169.202	-50.4164	-6.65862	-66.8626	129.159	19.1745
-15.228	44.9612	-101.298	126.533	130.295	-51.1271	1.70216	31.6111	79.3951	4.70537
-76.406	71.7322	-94.2688	68.6114	-4.60507	-34.6686	3.16293	-56.8232	28.7155	21.7602
37.405	72.4905	-15.7195	42.2713	-83.2358	2.29739	9.85483	-95.2589	127.075	66.2997
-37.1859	68.8236	-112.588	50.1158	-29.8523	-67.5577	-62.7593	54.2048	137.702	3.67735
17.1487	-77.0236	1.53052	-25.9774	-70.2809	-112.238	-53.1607	-97.944	100.139	-9.7757
87.8912	36.2817	-4.51428	77.373	-51.8877	-73.0797	-41.8365	-66.7059	103.254	34.2494
29.0944	130.796	-8.57488	135.533	-106.409	-59.5402	-30.2895	-15.9373	136.569	7.68131
127.861	150.533	-90.2402	-1.68046	-55.4889	13.5653	23.0101	30.259	126.184	44.2085
-7.51953	120.576	-76.3681	-52.1232	-16.4175	5.31531	0.831184	-131.704	42.0615	31.422
140.237	179.583	-62.1409	-42.766	24.8427	41.9453	59.4923	-203.325	74.895	14.3546
87.9018	90.7171	-17.1901	116.184	-5.85041	7.4108	-42.578	-183.77	51.2568	-21.8506
54.3446	60.2273	51.3722	114.536	-38.2848	-123.053	77.3068	-38.5541	74.4612	-21.4986
112.349	79.9297	67.4378	121.645	85.1937	-21.1031	33.2339	-57.0882	96.1609	-43.8849
56.5115	82.3496	63.6034	14.7411	80.1291	-85.3395	52.5613	12.0721	52.4366	47.9612
7.91727	78.1442	12.8724	-4.58839	154.721	4.94774	29.3886	141.748	53.6384	-91.7011
-116.268	178.874	61.6693	15.3983	162.794	-42.7663	-17.5777	57.2752	73.7755	79.5187
-51.9076	122.182	-36.6733	15.8073	223.398	-6.42821	1.16175	67.5248	38.4054	-13.5904
-40.1055	113.018	11.3193	-27.3634	28.9656	-73.3403	-53.3553	-43.8716	79.6741	104.1
-178.275	-4.20993	-48.1025	-49.4126	27.0174	-41.0631	26.7766	-113.152	50.8269	-94.2529
-64.5554	-59.131	-3.87145	-40.88	-101.158	-175.067	93.0538	66.6685	-17.169	-39.9081
-14.5207	-39.7579	-99.3339	-36.6204	48.8244	-49.3073	76.5175	21.5885	51.9794	61.4093
31.1744	-49.4256	-44.8563	151.187	114.829	-77.888	73.5317	16.9428	47.0259	53.7813
50.42	-26.8556	-15.2402	43.7079	106.179	-104.614	8.03877	-18.6697	-51.3061	74.6794
-3.07051	-41.666	20.5462	-42.6477	48.2408	-41.9824	1.48264	86.8676	-11.8354	148.582
-122.585	-65.5732	-51.8332	71.4142	69.2052	-38.0002	-5.66003	41.2042	15.6387	37.7175
-83.8324	-11.2339	-27.7587	79.7761	221.382	12.3122	48.414	-76.531	-7.38911	-116.392
-67.3122	87.7333	-26.0578	97.4121	202.062	-31.783	3.26857	-23.4139	12.442	-11.0966
9.23609	119.885	-10.1284	48.2667	49.0846	18.7749	3.8734	-1.66249	72.5013	40.0097
16.1771	18.474	-18.785	-72.0268	58.503	-82.8967	82.989	22.8471	59.6197	-33.2501
-48.5256	29.5112	-27.7621	60.6871	13.8442	-2.53136	25.1742	-78.0866	-11.4785	-19.8152
-68.6039	39.9415	-58.2421	38.8791	-1.46794	42.3136	-34.4312	-52.9692	-7.58656	18.2305
72.0984	67.7249	28.9932	54.2218	-63.0505	44.5628	-40.5685	-67.8623	58.5094	48.8495
208.506	65.5517	-87.2217	-73.7744	-40.4569	177.025	-28.8852	4.18374	-17.9034	-75.3094
188.809	85.8151	-42.6039	-74.8294	-56.2338	18.246	65.0367	50.7222	-31.8265	12.6411
193.736	26.9401	-80.836	-26.4366	-159.498	41.5799	43.1406	-142.297	-11.1091	-61.0812
26.9043	49.253	-112.424	177.463	-79.3297	-142.383	55.7	-32.6332	-2.05868	-24.2739
-17.0303	64.4671	-75.6966	-101.203	-123.529	-85.1083	163.46	7.5846	17.2366	76.4084
210.263	25.262	22.6436	32.743	-203.568	-60.2142	156.269	-55.7449	4.06081	47.1122
-59.3012	51.3193	13.8577	-7.12184	-181.442	-29.4926	64.4072	24.183	10.056	-15.9131
-29.0481	147.341	19.0979	69.5311	-159.33	-6.75761	143.51	310.137	28.3132	-93.4969
76.7924	22.5282	-1.71195	-10.8984	-111.646	20.7222	107.875	131.885	27.0409	10.2052
-79.2914	92.662	-109.656	-34.2167	-9.61583	55.2367	157.408	199.448	34.8154	-8.32381
159.326	65.1049	27.607	-42.5163	0.31202	41.1745	68.0019	-26.8447	-44.9922	24.6434
47.2414	62.8799	67.4645	46.2384	-13.5434	29.1634	115.866	48.682	17.9904	-37.1743
35.6282	-60.4528	-40.8813	-31.0595	-81.5821	7.17048	124.029	-26.5359	-65.5749	-1.8287
59.1219	-31.6402	-16.291	-3.14367	14.5703	-51.5766	164.786	14.9534	36.4033	-11.7782
8.85346	62.7402	7.26792	-77.6456	-6.68338	-58.2069	-13.9919	43.9446	-17.9781	39.4016
152.07	129.289	24.6015	-44.4556	158.922	19.5874	45.3965	-52.7214	-7.27986	26.3057
-38.691	88.6834	-54.2327	-14.8938	-20.8754	133.081	53.0351	-84.3577	38.3375	-50.6061
-46.0704	104.729	-29.7783	-71.9343	-142.974	140.372	-4.3234	-82.4699	-112.451	-15.7094
-23.9711	28.6074	-37.1646	-16.543	-47.3109	41.3342	-103.334	-108.409	-130.663	-46.6785
-68.1982	-25.8161	2.95398	-16.2924	-14.8027	115.101	-25.1848	-51.7646	-52.8145	-50.15
9.58715	-115.786	-135.341	-53.5825	-33.4412	56.5051	33.2613	-80.8729	-18.5436	-17.2995
-47.4005	-85.265	-131.482	-63.2897	-73.5407	62.447	128.25	-92.482	-150.839	-62.456
49.7973	22.447	-131.857	-21.2766	-42.2175	66.6354	133.543	-108.769	-84.4792	-66.5686
-25.9719	-23.6933	-107.288	-23.5279	154.154	33.3208	108.573	-183.318	-105.402	-118.836
11.0768	-81.6704	-28.1461	-12.5896	70.491	34.171	97.1755	-89.9294	-68.0574	19.1221
272.041	3.03505	-62.825	-5.48402	153.253	-61.5857	17.8398	-172.435	16.0732	-25.8288
-69.5436	15.9427	-105.196	-29.3255	105.328	-48.2916	-14.8937	-49.5089	-10.4508	14.5178
14.2979	41.8496	-1.80946	-88.0738	86.588	-22.7666	-38.9728	-139.435	27.1332	-10.5428
50.163	100.89	28.4001	-30.4828	30.6606	32.5889	32.3389	-180.787	76.8349	88.733
34.7644	114.366	-41.2291	47.1468	18.4887	-17.3168	73.9462	16.5445	72.2977	18.9126
149.003	-14.9107	-68.4612	10.4891	-30.8565	-50.6772	104.404	2.88791	55.6563	-108.507
-12.9348	75.7944	-81.5547	55.3377	16.8014	-157.795	152.654	96.6345	82.9536	23.8668
5.787	-27.8582	-137.358	48.1712	-5.7731	-93.5801	7.01329	26.6059	58.8969	-3.4913
48.7197	46.5569	-149.157	-23.9404	21.9946	-162.136	-48.9636	-171.5	21.9351	-57.4871
-0.80022	17.6216	-127.411	-65.066	-60.9356	5.26589	-12.6927	5.2766	15.3004	28.5752
-100.673	5.14824	-144.526	-113.574	-98.6729	47.6014	-30.1075	-48.513	-20.5735	-9.71312
19.1655	-18.8653	-100.11	13.3594	-67.2874	-24.3402	69.9119	-33.3102	26.4769	36.4886
144.026	-4.16118	-71.4397	23.4202	-97.887	-18.7461	62.2966	82.5646	46.9839	-72.2708
-62.0024	92.094	24.7859	40.7908	85.846	-4.53849	-5.13298	77.9918	4.82981	-18.2194
72.0457	48.839	35.0895	60.8758	29.7786	-70.8823	-2.26512	-143.153	9.09511	-119.767
-12.5098	-43.0966	-32.0079	26.0182	7.67139	-79.6729	-38.8497	61.8684	6.03374	-26.8227
5.52924	-37.9656	-43.0844	-43.9391	-32.9179	-155.352	-66.1116	-97.8561	-17.6943	-67.3839
24.5505	-26.3045	76.1273	38.0231	-54.6321	-47.5839	-33.1386	63.7876	92.1419	-22.3485
36.3963	-109.996	40.3229	87.0665	-122.962	13.0122	-64.8765	137.205	86.9968	14.7784
6.26826	-14.655	21.3091	20.3071	25.7559	53.4776	2.97939	173.54	61.0737	4.31277
115.244	10.9786	-7.67115	-65.2764	30.5806	-77.2843	135.783	-34.5959	50.4751	12.6033
230.789	-11.0313	-64.4623	2.86504	-126.413	103.199	6.71434	118.155	-13.7406	0.825438
93.9226	-3.22926	-68.2977	12.8378	54.4401	225.458	-3.5987	-61.7988	-39.9592	-33.1315
118.37	58.9391	-60.7539	112.391	6.06596	40.9322	66.0814	-58.6346	-78.7625	29.0151
94.1862	183.635	27.7254	-63.6876	-134.105	-22.2534	26.65	82.444	-39.8017	-164.885
74.5255	116.636	57.1707	-24.1681	-119.137	8.59243	0.0875317	45.6579	-88.04	-102.929
-9.31705	-122.788	-36.2372	0.948739	-193.172	-25.6904	-13.4501	164.508	-157.884	7.88098
-6.59964	-204.104	-26.4536	-9.01111	-175.561	23.4092	27.9037	215.753	-92.7908	39.2485
-59.8566	38.5373	19.2579	-53.3997	-170.966	44.0129	36.6002	1.48086	-54.7748	-77.6351
-75.4581	115.777	52.3939	57.1691	82.7499	-7.75211	20.3174	-36.1256	-135.18	-52.1781
-105.712	35.9976	7.31105	38.9337	20.9683	-65.6585	77.7238	0.786039	2.88146	-62.4959
-44.748	18.1974	76.6725	125.836	49.2408	87.7765	188.736	156.382	-49.779	-54.8066
3.49826	74.9952	14.0775	-72.8189	-158.193	34.2285	95.107	-108.004	-141.461	5.6488
122.617	70.5428	-23.5703	-61.4603	-123.74	-76.3003	116.559	-58.8464	-83.0967	-21.7069
68.1096	-16.3894	-41.262	2.08147	-217.257	-0.240926	33.8738	2.48494	-36.8793	-48.65
39.59	-85.0582	-114.409	125.225	-55.3665	-59.6128	94.0366	74.244	-56.6491	-110.665
-33.8794	-72.1406	5.78264	-4.63604	3.26155	-33.1892	6.98963	188.709	-82.5211	-145.701
76.0045	-70.9979	-28.9734	-0.231316	-10.8204	50.256	-25.8156	368.325	-72.5554	-17.7487
-134.502	-46.7401	-93.9834	-9.98201	-124.223	-171.681	2.87433	76.4978	65.8435	39.3076
-92.1498	-45.5122	-78.9506	-18.881	-104.113	-17.7326	-0.172899	105.464	-19.0404	16.9017
-51.7055	-138.995	-60.344	26.7567	-107.035	4.30604	-44.2629	62.4734	-24.8264	-79.982
7.37717	-162.451	-107.95	36.673	82.5089	-52.2511	-46.7972	-35.2502	59.7454	-110.842
-7.17846	18.7128	-20.5086	21.3981	-104.639	-52.3012	-1.90436	-14.2213	-25.0515	-62.598
150.131	85.3958	92.2107	-26.6318	55.8994	-53.895	-31.2766	175.912	-17.279	-88.2851
72.226	115.17	-30.8672	-41.748	48.6119	-44.8355	-18.7495	2.68087	-35.3708	-105.874
44.4584	137.029	26.2004	68.2896	47.8362	3.5561	16.8595	82.2602	-104.047	-14.8443
-34.7148	-6.35095	-108.221	143.33	147.779	-44.3315	69.5861	-14.7774	5.65214	-82.9975
50.8417	-69.7991	-22.7428	-34.3623	107.866	-78.3284	117.805	133.563	21.6041	-45.1396
116.508	-80.0516	109.913	64.65	-4.01149	-82.2297	101.432	-33.6823	-19.9891	158.443
159.504	-61.2772	-76.9015	-8.53764	-44.3343	-80.646	105.406	39.8061	-79.3901	97.007
8.77618	1.64104	-59.3714	3.37822	-42.6358	-70.837	12.2596	-17.6408	-27.317	-0.533766
-16.255	146.105	15.2982	29.8094	-18.8142	115.282	-25.2257	26.492	-7.477	-41.8689
-88.0673	244.969	53.4296	85.3549	-9.88158	99.6352	-18.3999	-50.7523	-38.106	-17.9304
41.9657	56.7762	-9.19021	-14.5854	0.00550881	18.6167	-25.0913	-30.0035	-17.5607	1.11211
116.448	38.9256	-61.3433	-69.7486	146.264	-32.7287	24.9041	-86.4225	-41.7012	-92.4012
120.193	80.6936	82.8923	-1.57663	234.095	-47.1336	18.8003	139.374	-35.0994	-100.824
0.298461	107.764	-126.932	244.309	5.24741	-48.4337	-62.3955	291.971	-112.302	63.2696
11.4691	219.085	-82.4427	64.342	86.3244	0.610068	-34.5184	38.7083	-73.8903	45.7529
182.355	227.299	-14.4648	42.1463	29.5528	-54.5334	57.4866	332.221	-6.69943	-14.2668
-21.9416	69.2992	33.0737	54.9179	37.3854	-82.8711	-29.9729	153.739	72.0895	-5.10408
35.1897	68.4098	33.6877	43.995	-63.2602	-51.0898	17.6203	89.9498	43.9132	28.0991
103.157	13.5652	29.5272	-17.6469	-76.9121	-36.4415	0.232391	83.8051	-62.8095	50.6763
77.5003	138.305	23.8038	6.03174	62.9386	-9.18808	75.3245	38.0832	-61.1973	-25.4775
13.3928	118.876	60.5738	-36.2457	-37.1994	-75.9592	1.30746	204.425	36.8194	71.7541
123.976	31.6107	86.4181	-60.2694	23.0371	-144.332	-92.6826	187.498	-73.0872	7.46903
229.514	16.655	-24.2052	57.9035	-108.512	-95.1565	-84.2677	95.0971	-25.4609	73.8581
57.8613	-35.6255	-12.0338	139.089	51.0795	-7.00393	4.94566	192.223	-2.6569	-2.2022
-45.5171	-113.377	-94.5522	93.3572	-29.3191	-82.487	-90.8137	78.8345	-14.7329	-65.1883
-3.29918	-187.648	18.768	212.973	-65.6937	-220.498	-60.1794	-64.2119	7.16551	3.5305
20.5662	-44.1615	61.2293	-15.8639	-47.9702	-131.419	-39.9603	1.75753	19.5084	-45.8097
-89.4684	-56.0517	15.4626	52.6244	103.051	-155.164	-108.509	145.189	0.338619	-22.4121
-120.737	-48.1468	20.011	45.8507	84.485	-23.1407	-64.7204	84.4563	35.9988	4.12421
36.3784	40.9087	9.61006	39.9854	145.365	23.9988	-79.1943	-95.5503	-41.2173	-29.6846
27.3857	55.3917	31.3356	88.3335	-37.9203	60.66	59.177	2.0462	42.2805	99.2827
-38.252	12.8555	80.9021	89.734	70.723	37.3341	64.1357	155.758	16.3278	26.9563
36.0119	-13.6943	104.706	-25.4719	37.4934	43.5245	49.7303	16.2189	-110.02	29.2636
-52.9974	-12.602	-65.7855	-44.3776	54.7907	-28.588	55.4427	32.8173	31.6147	40.5547
-8.71921	-35.077	48.2771	-80.3122	-148.132	-12.2689	89.8438	84.2115	5.08173	-21.9505
42.1957	-36.1656	-27.8339	10.8996	-79.4154	48.5752	-25.6379	157.442	-61.1467	-86.3525
-93.0045	-81.4912	-21.6334	-9.44713	228.183	41.3305	-24.7463	75.7935	1.25656	-36.5794
66.3127	-111.89	111.13	-6.99327	133.549	-90.113	-86.2603	125.282	-21.5389	-32.6273
179.163	14.1516	121.714	143.379	185.777	-102.483	-63.8812	-103.781	-63.6512	82.6557
-17.2941	112.449	36.8147	82.342	-6.75183	-62.2453	-59.1563	-79.6407	-7.10511	-79.3469
-11.6617	16.6789	68.0104	1.53954	20.8681	-52.5478	-54.4312	57.1953	-54.5515	8.80619
-18.9651	-134.472	-4.97436	-72.7807	-12.8303	-37.7059	-27.5014	-31.867	25.5809	5.72195
126.456	-233.808	15.1367	-55.5514	28.1341	5.93634	-45.8475	-60.3467	-4.72389	-10.6431
40.6036	-204.85	10.4674	-108.593	52.9042	-29.2685	8.27159	-84.8814	-46.7833	-56.1149
108.219	-75.8957	-49.0079	-118.067	29.2716	-81.0318	2.52681	-173.143	61.2317	42.5626
50.7306	4.46829	-9.82768	44.5334	-13.9398	-52.0147	-39.2939	-52.4559	19.4122	-14.5383
10.9979	48.1513	29.3259	46.1273	-112.445	-156.408	-43.6528	-52.3558	8.88974	28.1656
-13.2247	-46.6445	-43.7739	-23.7207	-78.213	-22.7261	-37.268	-74.4454	-25.7337	-57.5627
-139.461	-124.128	120.987	9.81753	-75.1719	86.7054	-33.7923	-64.6516	61.708	-24.7606
-156.061	-113.867	90.5993	1.18137	49.6046	35.888	-24.5677	-23.8	37.5297	-16.808
-75.0643	-70.4884	-26.7672	-70.7606	52.7188	-115.492	9.68409	-110.061	-28.004	27.4769
-52.1103	-133.895	-53.6304	-11.1026	118.97	-1.08953	17.5502	-100.29	-15.7453	-35.5651
-51.0038	-94.0434	108.302	-46.4429	85.628	-30.4458	-1.79567	-152.202	-28.1245	-53.9783
-13.7005	-26.5097	5.91715	-3.44995	202.677	-24.5441	18.0209	-31.4394	-2.82595	-3.05663
-45.9803	-28.4888	-63.6301	-27.045	35.3406	37.8749	-72.3368	236.67	-64.0983	-58.8115
-22.2658	-172.458	54.2431	-36.9679	56.3602	73.211	-55.4508	-143.449	39.3742	49.0993
-46.3295	-52.2491	139.138	-28.2577	-65.4507	78.5963	31.9639	-119.287	-3.52697	27.1174
-87.0732	-35.5581	97.4006	-170.907	78.7126	-23.4371	72.2109	-107.114	-28.1851	-31.884
4.41163	42.069	36.6599	-110.664	11.2212	67.4968	88.3603	-25.6048	-42.4887	29.1442
-1.41411	-4.42884	59.8987	34.2359	-2.75334	-19.1936	34.598	-53.446	4.12778	67.0657
-58.4851	-44.9161	56.8686	-34.01	184.758	78.6775	36.4258	-170.552	-77.2154	-3.05448
13.2732	13.4367	93.5539	-65.6835	-40.3232	51.0117	64.715	48.5128	-101.727	93.2609
-9.16061	-26.3929	64.1054	-45.0852	39.9947	-21.5917	1.81106	-157.486	-111.126	-40.5572
63.9327	7.15282	-27.2273	-94.1718	23.3783	15.2607	25.9753	-98.319	27.4662	38.6678
-149.599	-7.01701	-22.4348	-87.318	119.762	92.0103	-59.8152	-107.042	30.7798	43.6914
-42.8044	16.9924	-26.6275	-37.0939	-23.8663	13.7499	-94.7885	32.4316	42.1907	118.458
23.0447	96.6665	28.7687	-88.6547	83.3669	90.2113	44.8288	131.922	74.2185	-5.76541
7.31008	32.3327	-90.2252	9.9922	67.9865	68.6735	-51.7963	150.371	8.44662	28.9731
4.79803	130.286	-5.77283	-26.3902	126.757	-8.04196	-53.9433	-25.5459	107.464	-37.7897
-45.9979	37.7686	-56.0226	-67.1381	7.60313	-61.2474	-26.1072	76.979	89.2897	-0.448314
160.585	35.7666	-51.8827	-98.9144	22.4399	-121.925	-61.2189	-27.3245	73.5394	-99.9217
-11.2863	-22.6973	-72.8772	14.2249	89.1737	-88.769	-68.1328	-15.3065	-65.0971	106.261
-74.3882	-8.32267	-43.7002	33.5769	-31.129	-127.33	19.6114	31.6668	-77.7942	6.72242
-77.919	25.6827	57.4661	-33.482	138.295	-125.138	-61.6456	33.7326	-7.94379	-20.7847
80.8826	-3.99897	115.417	-17.0518	1.55754	-116.606	-32.4277	-0.187293	20.3682	16.101
16.5663	-74.3368	94.3236	-47.3688	-106.908	-8.21912	-115.91	-53.7958	6.62373	59.9855
-2.91539	-28.087	174.537	-2.39987	4.2713	129.58	-13.6968	25.4223	-60.346	54.4844

## Sheet: original data
series1	series2	series3	series4	series5	series6	series7	series8	series9	series10
274	274	210	361	412	312	293	348	373	269
191	252	231	266	298	308	196	247	204	90
268	321	189	338	253	353	138	252	116	232
203	270	209	282	265	297	165	220	332	228
205	258	231	202	388	284	171	209	306	163
232	155	76	335	273	290	110	210	241	208
265	249	353	413	320	262	257	244	325	267
172	280	290	268	254	282	145	289	257	228
236	306	182	214	256	279	191	284	371	150
163	283	197	196	220	262	145	240	348	243
162	247	103	292	328	276	178	197	349	202
222	149	160	237	306	208	224	254	332	216
279	193	181	292	315	245	229	215	291	157
277	187	224	303	369	263	192	291	361	149
232	193	215	268	329	263	228	189	412	109
234	188	117	186	371	299	225	286	425	206
237	189	249	263	290	324	207	290	263	181
205	237	102	256	311	375	177	218	289	228
140	269	170	289	446	332	143	195	375	154
136	116	254	321	335	366	156	199	323	172
210	215	170	301	493	322	181	216	313	207
184	209	156	264	397	355	182	183	336	200
228	244	96	304	337	295	166	167	320	206
245	256	115	312	336	210	166	214	347	235
214	242	181	304	411	256	162	184	497	160
75	231	109	365	440	272	159	255	382	237
130	251	138	299	390	312	168	314	313	91
223	231	99	338	422	302	86	219	369	240
260	292	104	368	395	336	141	303	311	315
202	198	77	247	303	269	303	219	290	199
237	179	55	214	401	328	198	251	204	232
181	181	115	246	378	272	238	219	263	223
293	218	152	251	527	250	197	175	318	157
251	80	160	206	580	247	178	221	324	148
207	140	114	356	521	234	197	230	401	204
175	202	169	285	338	236	158	247	415	152
140	229	165	215	367	251	151	285	468	216
205	263	177	223	333	247	161	340	487	156
174	291	158	312	374	259	140	248	256	51
191	271	169	307	442	223	165	286	328	168
174	250	154	385	451	225	177	243	359	222
192	287	196	213	392	268	169	142	315	244
240	226	138	255	394	271	123	144	390	243
200	199	73	261	428	212	136	183	347	318
191	223	253	242	433	278	155	1010	355	209
207	287	213	273	484	295	108	454	289	198
262	287	100	254	423	260	27	283	291	193
282	269	205	256	439	344	76	221	326	152
324	241	484	330	531	335	162	225	228	248
178	235	341	355	400	347	177	161	222	197
226	213	292	222	413	371	210	254	419	219
293	283	131	293	448	355	218	216	375	259
251	257	226	393	418	335	129	187	317	267
199	312	163	419	415	300	131	277	368	212
289	212	126	543	463	292	130	192	254	203
254	194	107	185	435	345	137	303	320	230
206	214	145	178	416	286	182	348	291	257
197	193	127	305	347	278	173	188	364	305
243	218	164	288	310	326	189	253	408	184
239	296	215	298	404	293	196	206	386	143
281	236	211	277	414	331	188	224	325	271
350	307	166	179	487	158	237	300	331	232
301	251	74	221	416	223	210	208	354	216
437	205	187	305	405	213	183	345	300	221
457	157	218	281	458	345	182	168	347	260
350	166	239	368	497	274	186	322	341	213
266	154	297	224	508	304	206	240	338	244
200	230	274	342	465	339	195	233	369	235
172	223	192	250	430	313	186	238	401	272
185	266	225	258	459	207	219	339	519	188
167	212	197	223	532	305	213	331	477	203
214	209	264	295	501	196	117	309	444	285
312	258	146	248	507	205	181	278	383	271
355	280	95	198	447	293	181	264	397	281
244	225	91	267	417	366	163	197	373	235
252	175	144	269	502	400	221	269	445	180
227	210	116	349	443	336	216	305	381	301
261	202	121	330	470	282	340	329	427	248
241	227	142	168	494	322	215	225	322	326
362	302	165	205	529	335	146	116	430	233
341	263	153	227	529	314	121	3	347	215
328	237	142	241	523	350	126	163	336	312
275	208	178	345	475	293	154	250	358	307
157	297	105	316	337	191	155	254	427	236
484	336	55	295	276	227	221	228	559	329
401	334	95	372	528	250	268	279	250	293
328	348	143	385	468	188	258	244	254	210
236	297	219	346	443	256	252	162	317	107
259	225	162	327	379	327	207	171	466	135
202	305	175	269	312	324	181	182	471	211
170	266	267	217	398	329	137	228	429	283
201	282	313	115	435	401	154	224	372	308
229	221	415	187	462	298	178	201	317	295
245	289	423	177	502	79	204	187	357	292
210	419	307	246	522	264	203	251	467	266
83	334	283	277	495	221	223	194	437	351
371	324	196	225	447	282	285	201	378	326
214	288	220	252	458	281	240	303	402	257
238	372	62	229	463	320	200	294	320	250
276	323	138	205	411	398	230	125	347	271
327	291	200	273	376	389	178	225	474	241
278	295	170	279	292	389	255	284	437	226
298	367	199	171	355	428	195	186	395	202
332	230	102	269	424	289	160	214	365	208
307	195	217	303	423	305	172	188	345	251
321	193	189	365	402	344	171	378	436	201
230	228	245	516	450	269	104	201	365	286
243	284	242	666	341	304	186	286	307	246
329	384	216	698	338	305	147	292	370	340
298	424	256	503	465	271	191	262	361	184
266	358	188	233	474	248	273	217	407	240
308	348	116	210	496	352	215	221	452	255
91	378	180	224	470	272	154	287	467	207
415	325	105	255	453	269	165	197	349	310
257	312	128	230	405	326	205	181	390	259
336	308	113	195	445	313	145	223	320	304
241	258	173	212	332	195	86	187	293	237
235	330	313	271	438	270	176	274	325	285
286	375	332	218	524	240	177	200	368	172
320	308	329	227	268	263	195	220	315	223
306	320	237	237	314	267	221	258	359	160
269	212	256	194	452	316	204	245	321	215
322	297	94	344	533	187	168	252	430	213
226	374	249	238	613	261	218	180	363	166
233	267	219	274	488	205	225	201	459	158
263	236	181	276	446	230	175	118	419	216
233	253	-4000	243	438	322	207	128	374	264
300	240	429	221	327	267	208	223	347	232
267	287	283	206	410	324	209	319	449	232
275	252	257	200	394	324	290	149	470	272
240	121	183	171	257	346	305	148	483	329
212	99	245	140	211	93	227	178	394	353
214	279	267	164	311	228	138	188	361	132
210	244	311	241	357	122	137	123	350	225
182	285	251	345	324	192	133	144	283	115
336	326	183	220	417	223	87	164	301	236
266	377	186	224	358	227	85	169	366	187
258	393	317	264	521	207	124	230	328	268
319	437	363	250	552	267	155	193	360	182
286	415	307	272	435	398	140	205	353	170
265	356	187	250	356	342	163	216	449	301
321	397	210	254	442	359	164	200	394	174
375	383	360	183	422	399	151	237	415	264
424	429	262	201	435	343	123	289	432	219
489	352	230	196	449	214	71	207	424	151
263	242	286	238	443	249	67	165	428	124
205	249	264	162	417	278	92	97	387	285
221	305	262	254	491	223	136	73	367	198
255	415	336	254	554	339	230	36	356	152
279	287	310	270	507	330	303	116	373	53
207	301	244	307	430	366	322	274	339	84
259	279	288	214	439	291	292	307	442	59
295	335	213	89	447	255	319	320	414	153
196	381	328	250	320	147	244	216	324	244
338	342	225	248	337	221	208	268	448	99
86	354	328	164	406	214	206	158	328	203
151	393	285	199	447	245	180	186	364	178
205	295	296	245	492	279	82	178	342	251
237	287	292	266	602	329	15	206	498	286
194	278	184	177	587	287	37	201	455	177
208	271	229	196	468	262	35	258	484	177
289	263	400	229	658	292	74	245	461	27
289	461	222	237	443	317	81	334	500	211
244	429	201	227	505	379	103	122	364	234
128	318	151	258	397	328	114	292	367	219
216	327	248	287	363	236	150	173	402	206
261	432	185	71	340	260	222	201	343	200
265	423	212	232	356	255	231	70	299	198
303	355	194	219	448	252	183	170	396	195
218	403	226	112	344	268	279	97	456	146
100	304	153	224	513	307	225	2410	419	164
230	276	179	240	381	255	233	743	451	213
303	346	258	270	431	212	219	297	391	202
164	304	204	259	282	242	187	222	369	80
246	309	201	252	408	225	287	231	374	185
266	264	177	234	465	249	309	150	392	167
213	300	92	238	407	214	315	177	412	141
143	220	135	299	498	326	298	178	397	191
256	306	113	244	417	326	274	204	377	136
284	310	204	232	484	312	283	177	387	228
298	358	216	232	375	240	260	186	296	158
240	368	215	131	425	289	242	146	480	74
585	413	222	244	375	424	212	218	417	291
224	367	242	219	450	344	178	314	455	267
410	342	195	306	435	338	200	415	511	248
289	306	261	308	432	284	116	304	295	98
249	249	314	166	328	294	153	210	344	287
207	299	323	226	398	284	218	283	359	249
231	274	241	282	573	295	183	2329	403	108
325	340	231	286	500	456	165	374	380	208
306	334	190	309	739	370	154	226	354	275
212	403	157	174	542	243	116	200	357	271
185	475	124	231	531	309	65	254	348	239
170	409	217	149	446	278	158	12	387	149
609	407	157	147	353	189	165	87	469	273
552	328	217	150	352	149	138	239	376	312
162	350	322	87	517	202	173	352	499	105
270	261	325	188	453	293	168	277	419	321
347	212	207	-4000	293	311	199	257	456	301
267	320	245	788	337	326	198	221	420	215
246	228	292	229	297	407	202	263	388	205
248	251	317	258	521	327	212	317	449	245
71	283	332	223	321	248	256	265	410	218
367	330	214	216	395	237	333	141	405	285
280	355	227	211	409	332	265	155	473	246
279	411	190	166	368	230	252	158	566	151
202	490	174	214	197	214	280	197	467	222
207	403	142	160	297	362	217	105	452	8
252	347	196	224	293	332	251	173	494	86
336	345	306	398	236	343	279	281	523	275
353	405	235	373	321	393	251	214	532	324
541	380	261	134	524	375	186	98	513	364
297	379	214	128	435	305	182	49	576	293
221	339	423	117	578	320	242	71	431	338
221	386	382	217	479	341	224	220	420	309
305	422	226	197	374	406	167	164	401	188
423	428	421	137	333	484	160	79	451	283
142	422	306	282	479	450	189	53	416	198
173	371	277	243	384	334	194	97	427	43
210	391	124	274	429	295	262	176	486	233
169	353	350	289	457	293	287	84	446	239
175	328	191	250	506	278	244	214	440	301
158	319	230	262	601	420	271	130	334	303
189	338	369	224	509	341	275	257	455	185
178	411	170	150	374	416	198	220	493	159
193	418	224	88	271	412	195	221	399	203
242	318	153	128	379	393	187	189	387	186
208	287	127	256	177	345	235	911	416	293
312	230	265	347	313	366	235	600	398	199
202	206	261	222	307	359	292	203	348	326
286	221	297	493	314	405	272	254	344	376
250	294	242	433	247	289	221	268	436	288
286	319	241	451	273	267	246	234	401	321
278	334	168	256	210	255	318	286	355	264
250	329	228	251	316	406	331	59	359	332
345	402	219	246	341	405	311	201	359	163
400	410	242	230	372	409	228	264	354	292
241	240	249	291	278	365	170	242	380	310
144	265	250	124	402	390	84	196	396	127
184	212	193	192	399	467	36	270	383	288
232	221	93	297	404	515	32	293	410	327
238	378	119	288	334	343	149	317	391	306
314	322	118	289	391	184	235	235	345	337
209	332	120	220	473	346	241	167	334	212
258	283	216	339	308	377	208	120	382	284
196	384	252	278	289	368	152	171	372	279
167	117	219	292	433	426	170	265	333	340
192	240	259	329	286	543	169	324	287	197
363	346	175	262	256	325	187	255	424	228
319	327	182	207	599	270	238	208	439	217
268	183	184	370	532	237	252	189	327	241
204	226	200	245	333	196	194	225	342	188
366	89	180	267	242	159	170	254	327	259
330	140	237	351	300	216	170	261	381	292
201	230	108	316	236	295	120	184	356	281
404	331	197	288	237	236	8	204	408	277
255	323	229	333	228	311	136	214	408	248
170	267	192	274	346	344	227	181	353	200
183	253	240	369	297	361	261	218	331	117
284	181	217	350	290	314	241	230	329	276
288	203	299	306	293	208	172	320	330	368
209	280	206	288	300	264	158	242	307	346
223	308	249	281	566	340	132	283	322	297
324	372	169	259	470	325	127	174	331	393
258	336	193	328	415	206	153	243	295	212
251	331	375	311	483	343	166	327	249	268
208	127	236	226	530	355	186	257	287	208
300	183	197	271	346	267	216	243	356	237
27	379	90	253	351	229	184	20	458	208
195	306	96	235	350	278	184	135	426	229
172	292	218	185	204	288	191	134	425	187
262	216	141	238	442	337	326	146	414	338
333	142	43	240	479	379	283	207	437	298
256	204	224	312	361	361	261	179	375	223
222	258	199	220	300	280	176	202	338	257
436	268	225	327	424	289	196	225	345	377
237	243	92	275	444	314	240	168	297	221
292	194	180	265	370	215	270	225	355	364
258	171	247	275	496	248	246	247	377	208
219	377	247	332	399	251	373	86	396	392
266	399	216	284	419	207	426	34	394	203
201	257	246	346	420	300	350	152	391	232
241	87	204	265	342	125	332	209	414	293
263	136	328	247	278	204	236	174	383	304
442	224	287	244	365	299	218	224	456	288
215	280	173	199	365	285	199	216	395	288
214	336	175	200	287	278	228	150	364	244
189	325	126	265	180	312	222	2062	361	173
244	343	172	282	112	329	199	394	414	124
277	275	225	283	142	303	155	204	409	191
261	288	284	268	174	307	176	193	370	-4000
244	251	187	287	374	341	135	83	331	700
251	333	259	413	391	282	110	195	334	363
197	341	331	235	524	383	134	208	292	207
184	395	390	246	510	433	197	149	302	210
346	360	386	69	493	434	191	367	320	219
212	380	220	205	338	456	120	268	256	193
224	343	170	235	571	350	22	204	357	266
150	338	127	295	405	358	22	194	371	214
145	392	158	250	478	270	29	327	402	254
467	382	205	160	613	357	24	435	359	104
331	396	234	148	467	348	128	466	345	215
246	428	240	291	457	275	147	362	392	114
264	353	229	279	320	389	229	160	403	259
427	295	138	249	338	360	213	215	377	186
203	204	180	280	333	380	273	161	265	144
273	251	252	484	524	413	237	123	318	145
331	271	161	343	342	323	272	462	280	203
288	325	260	290	366	414	265	229	279	175
219	286	128	234	417	434	171	117	236	243
189	250	213	242	575	365	248	167	285	207
203	176	263	165	462	429	259	107	278	222
233	214	172	283	386	292	235	212	315	275
159	166	266	403	477	280	197	337	388	173
204	244	191	288	438	278	209	111	403	19
263	254	219	229	448	221	230	101	368	258
323	199	179	223	348	160	266	277	302	1
335	221	151	150	440	247	245	243	346	943
320	304	199	220	339	272	202	235	315	397
221	316	127	244	425	280	214	223	315	256
255	323	181	172	477	231	74	205	362	267
236	320	205	153	768	215	114	253	359	133
207	376	184	15	592	291	146	306	350	109
203	443	448	232	446	423	110	386	350	219
241	395	374	289	377	338	220	422	413	234
240	356	240	274	451	217	311	315	351	277
291	323	273	330	435	179	248	294	337	268
184	347	155	275	441	68	156	70	331	214
216	354	161	209	445	345	196	127	305	192
195	411	223	278	295	306	197	242	352	231
11	475	279	260	344	346	167	201	366	171
354	469	285	220	432	323	143	222	368	194
262	469	149	356	371	284	163	173	335	240
281	512	255	264	363	180	124	231	287	246
356	624	254	196	293	356	169	126	325	152
307	773	221	221	349	289	174	34	367	223
282	460	260	209	391	343	125	161	376	242
275	335	242	256	310	254	210	231	378	199
255	188	254	274	416	-4000	157	247	339	181
249	195	463	277	393	-4000	136	224	332	180
530	225	364	310	437	372	318	192	325	183
326	290	291	272	396	255	201	337	312	122
110	276	298	429	415	227	195	294	280	90
187	344	294	276	336	193	180	6	260	312
178	322	255	258	450	215	175	214	246	182
217	307	274	334	521	240	216	136	225	296
239	306	273	282	610	266	248	170	206	253
244	294	205	299	372	458	270	174	247	168
313	226	209	357	442	483	203	231	281	197
239	163	293	162	395	257	220	333	290	246
122	151	437	332	415	348	253	340	274	169
113	196	328	341	301	230	214	488	363	192
269	372	194	289	444	254	359	289	392	243
221	383	168	413	371	237	278	153	396	230
210	390	205	388	313	222	280	276	409	206
276	336	445	279	305	244	295	316	366	118
167	260	341	263	471	398	244	308	289	218
183	187	247	228	399	260	233	388	247	226
246	156	210	187	312	372	162	372	367	201
2531	91	222	190	341	344	223	348	488	278
492	49	180	364	464	304	262	363	357	156
330	151	200	418	339	197	307	248	342	193
223	332	185	378	424	252	402	256	315	304
285	255	165	229	366	257	446	270	335	323
252	293	150	173	355	222	468	356	335	429
307	291	211	162	399	307	439	464	289	284
327	415	222	216	543	349	381	338	327	78
357	406	212	161	446	329	253	534	417	215
257	369	252	42	503	358	299	419	303	194
250	312	85	301	572	293	271	296	310	253
193	294	85	203	527	279	348	223	318	250
168	376	228	57	364	251	257	222	317	280
205	317	214	428	445	203	301	308	258	221
281	306	217	179	298	195	250	259	281	259
178	342	120	53	336	330	252	198	271	267
226	531	193	197	529	230	187	175	279	283
275	341	169	232	478	217	165	268	314	260
296	287	224	306	413	266	154	205	315	279
215	213	150	372	391	254	174	149	251	183
167	277	230	298	495	251	210	52	269	288
334	225	144	305	365	108	254	212	283	197
294	285	167	286	469	71	233	330	282	294
279	317	274	277	392	252	235	365	292	279
310	333	238	385	268	279	315	351	323	241
186	360	288	264	365	304	291	277	297	209
235	433	227	169	392	352	301	313	292	188
250	405	136	198	381	351	282	345	277	267
256	357	203	121	402	299	334	191	314	283
254	308	287	240	413	255	282	172	346	186
349	356	153	176	352	264	220	203	382	141
243	409	271	183	436	302	230	364	338	183
266	272	426	222	420	174	157	341	383	127
162	280	372	234	415	299	154	411	301	281
719	285	242	178	465	334	155	459	271	182
303	275	394	176	452	257	159	455	282	200
317	316	278	165	544	254	125	289	249	244
288	291	153	229	616	217	131	349	236	273
208	321	253	193	500	236	233	911	291	200
280	331	213	131	402	211	257	568	250	252
305	346	191	150	484	153	348	290	266	253
241	272	127	165	417	306	395	323	236	195
201	277	218	172	441	231	366	266	262	185
202	250	231	251	583	264	309	295	322	186
238	190	171	181	471	314	355	286	339	242
127	94	171	122	412	374	562	309	269	125
197	159	139	204	550	365	201	365	326	126
228	172	176	189	562	337	257	262	367	153
233	288	34	67	538	288	312	447	368	149
225	358	68	129	540	324	199	301	354	151
397	286	134	230	437	302	240	264	370	282
255	256	167	221	394	332	254	261	319	317
275	322	119	233	448	265	70	426	351	275
283	319	65	263	293	413	211	233	353	234
256	299	95	214	331	415	188	314	279	151
182	292	93	159	226	354	141	344	255	252
597	255	117	118	243	441	167	231	241	270
306	255	52	246	229	104	218	259	298	209
224	272	159	287	514	348	250	238	217	357
261	348	231	202	469	371	209	245	301	121
316	336	169	199	513	305	194	231	355	203
426	350	118	194	448	341	242	229	358	81
398	304	74	165	312	381	159	194	356	119
372	273	127	150	303	300	180	129	350	184
377	298	163	224	196	274	232	249	341	207
354	285	218	158	358	334	209	252	361	160
430	285	238	291	269	385	197	242	356	217
306	429	136	236	243	360	143	212	348	204
331	316	185	124	398	303	196	208	337	237
281	220	150	50	336	236	186	88	222	231
291	225	132	157	254	212	185	39	207	117
248	192	69	234	244	238	217	158	236	295
208	59	128	203	215	269	170	237	264	314
370	-4000	230	227	372	329	160	184	254	249
373	281	134	215	346	308	108	211	247	226
251	151	162	270	384	212	86	248	366	194
372	223	199	301	249	202	79	158	401	282
351	124	249	240	279	214	157	85	368	140
299	271	159	235	283	132	155	151	398	213
389	372	159	157	257	296	164	229	418	219
306	365	161	159	374	313	126	96	302	238
285	272	192	159	290	333	204	164	205	191
277	274	158	160	243	78	180	260	351	58
211	221	156	224	352	306	148	272	363	214
261	217	103	264	291	334	109	305	364	184
60	202	156	153	291	273	192	388	335	147
311	197	231	108	325	263	220	344	384	236
228	169	217	199	223	197	297	196	341	261
107	209	218	883	193	172	228	157	344	236
184	263	199	310	278	382	169	81	280	142
176	287	197	125	178	412	210	208	312	149
254	277	152	231	256	374	138	108	356	187
257	407	197	262	219	348	220	286	277	200
232	304	159	192	294	317	150	223	287	179
273	295	-4000	215	332	227	86	68	238	237
260	345	561	158	466	269	132	188	332	295
185	368	310	143	398	277	135	137	364	300
258	257	232	150	471	344	194	200	350	227
234	225	183	24	508	260	265	170	368	151
224	328	249	179	426	305	254	281	376	603
141	228	197	119	329	264	183	231	304	302
130	283	246	-4000	248	319	99	179	249	255
137	286	210	357	268	238	37	56	270	303
324	314	206	207	285	271	108	313	317	204
351	339	198	140	425	204	77	385	389	240
406	395	225	169	257	96	51	235	298	52
720	342	114	-4000	396	180	19	179	316	201
361	394	139	344	370	305	174	127	358	367
211	301	213	220	369	115	220	199	352	220
302	257	155	168	479	218	226	218	311	153
339	300	232	200	387	325	140	195	323	231
131	417	230	203	371	344	221	87	328	227
277	432	232	219	372	306	130	249	205	182
187	379	125	184	235	288	99	144	307	200
111	484	104	199	356	413	38	7	169	181
448	369	170	178	352	426	183	169	242	240
259	318	240	183	280	286	86	207	168	229
375	337	166	233	293	251	186	79	338	143
263	410	231	257	294	208	174	252	272	196
312	352	313	193	265	248	156	213	244	198
276	392	192	173	370	165	161	269	241	249
314	143	182	217	350	271	208	307	271	128
225	126	120	230	226	291	97	213	205	80
302	157	207	223	323	359	88	401	164	224
351	225	183	173	307	301	89	380	180	242
273	293	160	224	271	291	144	189	212	148
355	341	200	228	374	273	220	294	279	251
488	305	153	149	398	286	236	309	262	259
319	376	150	186	299	309	235	234	279	176
311	295	69	217	276	329	129	213	304	252
344	249	100	198	370	243	198	152	302	246
171	1713	57	215	417	144	256	271	267	236
314	-4000	166	175	403	316	162	356	353	241
279	350	115	237	261	237	137	322	286	343
268	215	173	137	246	195	146	481	315	210
311	234	209	204	329	150	38	312	360	194
239	229	251	192	441	114	119	318	374	242
180	308	240	133	394	157	140	579	388	275
197	344	215	179	434	255	175	359	460	189
213	332	38	193	340	233	153	208	304	200
286	324	258	90	346	365	186	244	366	227
170	408	249	189	424	345	160	137	346	295
226	430	261	257	516	313	131	171	289	127
211	401	191	275	354	328	78	41	269	233
241	398	262	208	321	335	97	100	261	245
13	360	244	188	326	340	73	254	284	239
250	395	170	258	523	325	170	345	244	184
127	311	93	154	394	250	111	259	325	307
229	374	152	170	405	253	237	237	342	103
245	358	189	134	479	203	221	306	334	242
351	310	216	181	471	206	117	301	307	57
327	354	225	188	478	160	231	275	366	207
327	284	139	256	321	222	293	378	282	26
306	337	270	256	351	205	202	237	249	182
257	288	111	230	425	232	264	303	298	78
248	313	126	170	448	359	171	162	312	92
249	334	166	19	415	488	189	89	305	25
285	309	102	-4000	514	212	206	194	309	101
253	466	136	293	415	215	213	219	313	190
252	21	169	226	416	247	189	171	301	163
266	240	152	218	327	243	229	145	302	98
391	369	221	193	385	206	197	296	327	26
313	256	230	172	182	252	259	257	274	187
406	303	158	174	325	257	203	313	234	198
368	244	200	182	420	156	267	203	339	181
383	392	198	219	415	84	211	288	330	172
307	377	164	170	528	210	199	197	400	214
394	310	178	190	514	358	285	92	373	55
326	294	207	253	497	304	182	218	344	149
310	414	191	219	464	289	190	296	340	173
543	420	171	277	354	276	327	249	383	146
491	476	151	293	436	314	435	245	534	152
342	659	213	279	314	302	329	291	276	127
293	568	122	237	198	365	317	261	317	-4000
231	680	216	216	239	181	351	291	308	494
209	654	99	243	289	174	272	170	283	272
152	482	186	244	193	215	213	383	256	208
79	346	209	223	295	233	243	143	238	179
212	266	213	262	315	286	226	1679	189	3639
292	320	201	160	401	275	293	630	168	436
247	275	95	236	313	276	180	491	300	224
222	222	147	230	473	61	230	455	420	168
175	205	200	178	513	275	214	230	398	175
11	262	239	110	440	221	179	196	292	180
290	386	227	133	769	185	175	187	334	202
213	331	185	338	527	252	174	165	258	208
183	425	107	306	382	313	187	239	316	210
256	314	80	213	253	283	192	217	376	180
225	650	216	90	299	262	216	307	332	146
233	462	195	136	396	302	273	967	367	211
206	465	141	103	354	320	275	177	335	132
283	342	238	199	288	261	276	207	300	177
282	212	224	147	383	280	284	191	324	168
443	165	160	222	279	311	296	518	283	191
373	59	220	119	358	329	202	396	306	190
375	235	225	62	346	280	306	352	352	213
373	563	256	318	280	272	185	333	377	189
296	408	221	225	261	321	192	253	392	232
381	311	203	228	369	231	142	260	383	181
213	340	125	236	405	303	144	242	364	191
209	387	211	217	419	258	23	197	358	98
206	224	212	-4000	322	266	86	250	355	33
149	257	195	351	279	208	4	240	381	336
180	312	206	221	307	180	1760	363	386	223
47	360	341	173	231	249	224	510	498	197
247	385	247	84	319	233	138	324	462	127
207	310	305	189	378	198	158	383	422	233
358	267	303	226	442	288	170	494	432	121
239	256	304	322	419	301	142	546	406	175
255	294	251	229	207	185	76	604	398	230
243	209	268	208	220	243	2467	451	354	230
168	304	179	275	347	217	296	3296	320	57
128	280	176	208	391	290	179	415	271	349
181	305	242	232	351	261	203	297	261	237
108	294	261	285	456	285	181	213	273	228
233	317	286	204	403	275	274	181	298	108
235	366	207	194	539	408	273	107	274	186
297	398	138	212	515	298	208	307	391	166
252	328	297	173	513	256	177	359	432	220
215	326	204	185	492	260	154	330	331	119
188	241	184	213	541	221	168	448	351	210
367	315	241	161	392	136	129	437	349	169
300	246	341	238	234	292	61	293	405	230
192	277	296	299	210	342	47	193	322	324
113	277	112	299	294	253	3	235	357	235
237	238	109	355	213	370	101	177	345	158
290	240	123	258	304	318	160	212	313	141
242	260	197	288	234	228	70	255	300	157
206	256	150	249	368	188	121	592	353	51
283	271	200	220	439	238	110	256	361	-4000
217	275	214	272	203	295	130	377	381	280
217	190	127	289	290	218	221	179	363	201
70	185	141	126	253	351	180	344	346	70
289	101	170	130	254	291	175	285	445	81
413	214	173	93	313	230	189	340	367	207
226	278	195	118	394	295	144	433	325	182
246	210	256	129	287	296	85	450	289	101
262	201	233	250	387	165	175	401	304	200
284	203	204	85	409	306	146	247	343	242
252	272	231	28	343	239	187	255	447	207
330	301	220	245	294	303	131	254	358	207
258	463	307	210	394	348	81	870	304	191
235	547	163	281	378	157	139	382	386	205
183	458	250	251	256	426	143	298	264	20
212	427	131	160	288	306	77	287	328	256
279	362	106	127	205	360	46	362	282	206
224	268	121	258	249	253	133	263	313	219
191	116	141	316	251	342	148	328	307	277
295	237	129	274	339	407	98	261	365	176
185	222	305	326	227	251	72	250	269	157
288	280	328	265	211	301	87	199	334	218
302	220	211	253	322	217	131	167	233	179
672	329	406	259	250	202	172	146	327	173
411	280	462	139	391	287	93	203	320	207
393	304	359	162	233	222	166	142	262	180
359	297	205	241	274	282	114	169	255	-4000
221	426	92	176	383	139	104	155	334	375
215	370	80	141	392	94	70	115	305	109
184	343	87	32	230	108	104	242	331	276
264	327	196	196	343	365	80	310	274	248
374	258	164	385	377	348	218	161	286	120
218	260	153	272	425	472	132	313	287	167
176	237	192	269	481	323	157	485	203	133
345	141	49	225	442	339	119	483	358	136
115	97	113	191	361	206	119	301	271	246
296	101	171	279	196	280	99	243	373	256
288	136	99	237	401	312	190	116	352	-4000
195	174	85	188	318	294	176	218	260	329
160	315	154	59	363	213	141	178	261	80
181	358	164	146	297	157	85	227	209	59
324	404	177	353	320	268	149	175	241	118
218	410	101	361	203	258	195	306	278	176
228	320	199	318	205	290	230	381	303	87
254	241	70	244	230	324	238	115	268	144
207	250	277	194	185	242	165	53	339	178
310	256	239	179	266	261	121	357	357	277
321	359	121	167	308	176	91	240	313	200
253	305	175	171	300	318	2	194	348	206
205	377	87	126	302	374	19	365	322	157
275	203	146	229	281	325	130	236	307	233
155	67	117	251	280	283	163	266	267	162
243	62	233	227	148	166	90	303	290	296
180	301	169	191	240	201	108	413	226	97
99	330	183	129	312	92	176	290	211	182
12	346	211	243	227	186	180	256	289	-4000
195	363	198	251	243	296	62	234	325	212
174	310	175	252	277	298	72	197	325	203
259	292	77	337	371	272	143	303	315	235
265	338	120	463	446	294	112	170	362	219
233	216	79	485	307	300	229	180	323	280
294	267	133	285	298	293	108	365	300	85
256	233	218	218	357	301	14	258	263	246
212	417	178	263	552	214	15	211	308	239
83	476	146	84	534	194	150	273	386	283
62	357	143	5	506	269	178	95	446	163
205	354	118	226	322	242	159	114	363	225
279	349	161	290	242	260	143	264	342	252
241	306	241	304	264	262	57	312	294	258
248	272	325	211	373	245	180	312	423	220
276	215	214	218	415	261	111	213	426	204
319	243	52	238	418	263	53	188	397	221
215	188	200	265	376	296	70	242	315	215
313	163	147	215	333	272	64	520	346	90
421	231	85	206	364	296	122	322	339	138
245	203	28	180	345	346	95	238	420	151
216	126	46	238	249	298	44	373	382	89
377	192	118	283	333	257	125	294	381	160
293	186	69	223	385	255	145	359	373	74
274	205	74	224	349	262	142	384	374	157
135	305	149	303	442	213	131	428	407	184
252	294	140	287	340	-4000	213	298	417	163
219	263	208	200	369	1251	178	333	416	166
169	293	274	186	355	272	233	314	379	174
88	229	255	144	300	183	161	240	329	134
100	221	199	194	314	182	172	351	435	108
118	223	128	174	265	162	97	318	340	65
118	198	63	203	239	227	89	316	309	77
127	269	146	231	206	287	132	184	312	182
119	107	165	204	317	113	170	219	327	95
145	149	150	153	235	174	139	287	269	155
169	87	65	260	275	157	116	319	252	208
169	88	104	175	436	213	146	338	261	207
158	55	44	87	470	236	204	229	295	113
142	263	147	148	562	263	215	286	266	154
188	308	110	157	310	253	259	387	231	157
212	249	128	299	366	299	102	237	266	201
172	228	162	354	344	359	188	138	368	184
205	279	121	213	264	244	182	140	289	645
180	306	127	132	133	257	305	95	242	309
170	317	95	164	238	322	203	256	264	175
129	312	46	254	420	255	151	390	317	67
116	370	56	231	295	272	150	2493	358	194
217	248	101	256	430	233	132	973	298	105
324	241	206	114	398	284	98	501	334	179
286	254	126	68	297	321	139	-4000	301	155
207	273	167	179	448	309	19	461	253	246
222	254	227	173	258	235	153	650	293	249
298	265	206	194	308	191	223	362	226	328
319	269	245	276	426	250	226	449	219	289
64	358	184	297	400	268	116	338	206	33
474	284	134	131	407	225	53	422	192	208
166	276	201	172	255	387	8	380	293	291
208	291	169	199	343	239	54	360	233	225
99	267	179	125	308	260	84	153	274	198
205	309	163	207	431	167	129	230	190	193
181	301	158	293	181	235	181	242	213	233
466	419	94	479	405	195	233	382	240	156
252	244	235	210	390	245	215	407	131	82
162	250	201	253	391	283	248	463	160	219
257	244	123	122	423	304	83	419	193	210
299	398	128	51	429	-4000	88	622	204	165
176	282	108	182	337	208	127	647	259	105
154	297	190	233	398	190	187	472	241	233
230	255	153	107	389	146	252	438	204	216
156	329	149	268	317	108	235	197	217	214
14	289	82	203	256	94	210	245	184	209
81	175	53	189	440	7	234	148	226	106
258	33	131	115	250	241	231	277	226	191
289	211	161	-4000	208	306	229	344	291	210
313	286	97	288	284	272	229	377	256	290
355	404	86	196	385	350	169	591	298	166
235	270	12	241	393	246	202	477	225	191
108	183	205	209	457	156	103	534	250	187
211	169	221	-4000	464	120	220	486	184	77
242	292	135	1009	444	263	168	603	201	188
349	227	86	409	530	187	228	527	232	221
194	248	81	171	476	165	211	2708	298	211
259	285	33	129	337	230	189	566	216	172
196	225	130	166	340	181	135	203	224	168
215	152	220	269	122	113	128	491	142	100
167	193	193	147	350	80	150	530	173	172
172	218	227	164	287	113	145	316	184	172
222	394	10	215	397	133	229	352	134	162
224	238	56	264	247	125	272	491	205	105
181	205	174	200	356	125	195	413	191	190
125	207	248	272	309	73	172	571	184	167
247	197	191	327	316	80	209	443	243	189
197	235	178	291	263	234	223	670	217	57
166	399	309	293	283	241	223	380	158	100
202	402	161	127	456	212	309	350	211	198
130	405	302	239	478	197	231	437	172	153
168	314	288	287	469	35	197	238	150	85
188	310	356	13	373	242	225	341	126	168
185	477	319	286	340	181	195	316	192	90
119	427	248	334	285	168	138	206	197	202
165	351	164	292	284	156	68	254	159	139
109	254	182	324	246	259	60	307	214	224
94	190	109	329	297	250	49	233	171	185
138	132	165	267	304	271	38	285	133	215
155	101	212	353	561	324	25	242	103	133
197	64	116	327	486	385	31	447	245	184
299	204	260	261	326	393	2379	500	170	232
192	264	289	266	294	347	316	384	216	103
89	315	135	272	306	312	194	378	242	117
157	338	28	330	374	186	57	234	365	202
176	287	11	274	264	183	7	246	257	130
228	287	134	350	338	79	39	162	340	160
251	213	229	276	346	196	139	145	289	175
236	242	191	292	337	307	54	160	197	137
220	216	128	265	330	196	210	329	331	197
203	241	152	251	289	216	68	216	397	220
126	268	92	188	324	225	48	276	359	271
140	317	134	181	233	71	93	381	332	265
148	333	131	158	228	151	129	310	375	170
246	262	103	164	311	157	131	498	337	293
101	275	100	186	454	93	207	300	369	230
735	262	139	180	239	185	234	295	256	120
224	276	85	214	306	184	137	292	323	387
369	290	171	120	226	201	37	183	322	215
199	312	114	205	308	183	81	75	226	286
252	236	124	351	325	299	76	292	355	271
271	199	-4000	333	324	249	122	444	398	281
425	214	250	292	284	141	83	2478	256	272
337	233	280	264	397	210	107	457	262	264
352	382	115	264	469	333	132	217	287	227
310	285	100	367	392	458	129	310	214	210
405	315	225	192	344	352	143	332	303	213
486	317	146	184	345	243	81	273	332	189
369	270	172	245	493	649	178	170	281	205
259	360	236	179	330	164	198	266	294	77
249	420	204	192	522	183	171	640	355	244
260	339	189	216	414	136	173	256	274	143
294	422	220	215	343	194	134	349	320	216
253	353	285	287	287	176	116	412	222	216
462	479	204	335	325	201	177	385	202	214
207	420	111	275	420	275	128	394	195	283
360	370	190	281	264	272	134	295	170	248
326	387	78	268	360	192	193	431	106	262
185	432	96	202	384	232	183	327	129	211
221	565	206	236	298	213	125	317	83	289
248	391	70	257	213	150	41	249	178	190
271	328	71	277	170	222	145	296	233	231
126	347	223	253	272	200	130	244	360	180
171	314	148	251	412	151	100	342	479	155
95	289	197	238	364	260	119	89	411	188
88	237	169	389	570	222	113	127	458	134
20	230	184	227	351	202	80	266	306	164
83	254	34	178	376	144	129	391	311	2686
219	266	139	191	528	234	127	286	337	319
271	291	77	223	532	202	124	228	330	163
262	308	117	273	431	163	65	270	325	37
299	282	117	200	149	113	53	188	349	174
307	212	44	252	174	165	46	131	318	216
66	224	47	225	222	219	52	82	319	103
183	275	144	193	520	161	57	108	371	64
221	294	204	135	316	232	78	215	340	198
132	259	124	140	315	174	76	488	345	88
127	297	108	195	412	165	83	302	364	203
197	328	199	165	221	150	98	368	380	200
235	318	260	217	448	166	139	326	343	135
164	365	254	194	280	177	74	276	306	187
228	333	31	236	377	226	31	245	297	175
306	306	167	174	369	198	73	155	302	109
411	256	223	195	381	182	53	310	309	344
436	215	183	283	281	199	91	285	189	185
452	115	336	199	245	101	157	211	220	142
403	26	186	195	181	150	153	215	216	228
319	64	120	215	247	240	107	222	228	188
339	245	109	257	223	284	86	206	199	177
326	290	202	244	199	215	161	252	191	167
156	239	214	267	221	243	95	229	165	225
252	342	225	260	381	199	115	131	217	217
227	310	131	289	325	147	85	289	211	259
295	304	171	182	326	66	176	219	138	219
249	313	143	103	246	193	117	229	226	277
154	307	117	158	407	143	251	462	210	229
189	299	278	104	372	107	175	191	211	211
311	279	294	-4000	538	160	96	159	168	104
224	171	190	292	525	334	80	368	180	186
341	161	205	272	350	217	40	583	215	213
424	283	3171	179	348	200	66	393	245	188
184	320	204	168	332	200	61	392	199	389
77	284	97	204	267	259	28	326	250	251
158	357	183	224	295	248	6	263	263	223
238	299	185	253	186	195	25	451	201	75
136	256	195	230	9	208	28	511	177	174
248	284	155	250	291	158	2419	2270	136	233
259	361	164	194	475	67	252	501	149	205
361	361	108	245	570	328	122	220	178	106
275	377	163	227	524	160	28	239	200	74
237	439	141	234	554	192	33	287	210	214
247	445	96	258	410	185	92	330	160	110
261	517	120	313	343	208	127	323	193	72
171	474	146	171	360	225	80	224	14	172
629	306	185	134	450	296	132	227	178	266
288	426	156	320	318	312	99	337	212	198
657	270	213	301	294	220	127	348	199	208
286	195	294	265	446	118	104	359	211	88
263	216	261	250	366	164	173	425	177	137
209	101	225	156	240	212	153	401	197	130
72	164	228	143	275	139	177	427	182	71
32	178	58	205	248	105	160	319	145	159
513	280	76	330	389	97	168	231	219	180
283	320	131	291	405	136	114	261	165	116
209	251	239	219	194	136	116	267	302	80
276	241	251	186	367	169	51	207	174	11
328	160	167	140	369	387	203	248	324	202
282	282	130	109	665	197	309	266	160	234
276	268	175	185	434	232	173	419	123	290
170	303	105	184	335	181	138	345	216	223
256	374	219	234	432	265	2259	208	200	217
206	390	155	201	365	154	430	2342	167	240
243	432	253	190	308	165	156	725	196	254
226	474	196	164	307	218	21	329	176	172
204	431	321	185	471	230	50	226	224	281
261	457	486	113	313	178	51	58	137	168
258	411	239	42	383	112	189	141	279	205
338	361	255	216	283	115	148	344	172	256
428	427	253	215	340	129	186	412	189	274
313	521	180	270	285	124	176	346	230	204
232	410	264	245	340	143	156	320	285	208
165	279	236	189	253	222	227	394	259	213
176	298	195	271	370	167	194	343	314	216
281	452	244	237	335	132	183	262	280	238
192	433	190	270	354	170	260	142	322	211
244	385	182	301	335	170	217	312	360	216
162	331	132	216	281	182	218	322	341	85
166	409	246	175	313	255	75	405	296	200
283	440	143	110	511	231	242	430	329	253
170	277	198	149	397	239	173	272	276	178
240	256	88	147	426	171	179	387	329	231
221	191	143	240	368	204	155	382	276	222
218	119	176	300	439	103	109	297	283	157
189	-4000	76	285	369	295	2308	388	336	277
382	272	34	196	345	282	275	275	240	203
330	176	262	64	257	280	246	353	200	254
242	195	231	34	178	170	193	292	205	134
213	353	233	271	227	121	143	283	254	194
317	384	322	255	147	304	22	50	261	209
263	265	225	319	269	143	49	1873	315	219
314	324	190	264	396	213	38	603	296	187
222	352	248	191	398	110	62	491	263	216
270	338	296	207	449	219	59	529	315	183
248	303	239	36	300	152	26	390	262	249
212	266	242	279	273	192	71	332	223	188
260	264	202	204	294	254	69	291	230	178
246	296	151	170	233	258	119	455	240	168
362	217	153	229	254	-4000	92	1706	246	193
781	209	112	234	320	276	100	373	240	142
202	231	30	152	294	167	66	269	242	65
165	331	180	473	185	150	86	230	225	159
179	293	207	414	261	182	23	319	214	75
130	306	218	308	202	141	109	133	186	112
3387	323	250	365	187	188	93	196	110	217
368	377	160	167	188	167	89	240	235	151
194	381	206	125	238	159	49	266	294	300
192	361	209	415	5	136	2240	342	234	421
222	219	249	304	50	88	358	307	311	163
176	275	273	143	117	138	219	275	314	181
259	226	179	128	359	218	148	2220	309	139
354	221	251	165	239	300	140	473	289	101
423	318	207	177	199	197	67	479	327	118
373	388	240	187	200	128	39	2785	288	150
241	369	229	192	291	116	177	505	344	85
251	423	347	145	381	107	163	186	205	208
358	514	204	194	393	241	112	342	196	184
322	264	272	182	443	264	160	320	299	142
33	320	258	118	440	190	162	231	273	48
255	376	297	145	490	140	187	207	267	142
203	323	225	119	461	262	281	182	245	107
529	373	214	187	332	126	126	237	234	156
388	308	111	194	273	164	60	233	264	67
368	330	162	126	361	342	93	246	293	73
205	315	142	90	349	148	14	189	290	111
265	267	148	61	439	121	2222	304	383	126
172	108	54	129	390	-4000	232	388	212	128
312	125	98	81	370	191	31	384	290	31
273	90	185	11	376	185	180	411	314	184
502	102	217	209	330	135	101	290	249	192
314	157	166	152	331	109	160	396	287	41
440	314	153	128	243	135	239	435	310	111
502	301	218	180	108	142	167	466	279	135
350	353	227	164	132	133	249	425	319	137
250	322	194	194	113	100	207	392	269	188
118	349	337	288	64	80	192	248	331	210
333	288	230	270	92	74	161	326	308	206
335	250	285	231	27	250	178	477	198	147
888	277	207	321	101	195	99	487	220	206
211	-4000	293	272	285	147	148	434	168	170
274	306	240	198	363	133	149	488	244	183
198	172	286	289	340	194	199	65	292	211
306	189	277	230	301	161	208	293	306	94
273	202	247	430	221	243	200	143	297	232
231	286	234	197	305	235	168	62	356	178
240	319	148	208	379	268	119	163	307	185
291	338	170	192	530	150	80	441	349	175
262	364	206	132	276	50	81	309	338	75
257	411	164	255	273	194	103	238	318	172
236	501	216	151	229	371	110	223	388	183
192	428	235	192	191	271	145	307	251	266
193	415	210	168	272	143	187	340	312	305
325	394	230	289	246	27	81	238	449	189
174	327	244	291	142	109	41	383	359	235
239	277	240	278	299	126	95	230	312	219
261	247	231	226	252	202	87	185	294	208
312	385	214	227	381	165	93	129	342	142
237	368	143	352	277	61	77	163	356	246
206	325	135	314	230	196	233	250	309	224
173	425	122	279	421	306	163	374	329	174
220	277	205	195	294	337	138	259	335	187
215	184	302	332	420	336	100	380	396	63
227	288	248	99	508	224	67	373	365	175
11	324	245	115	516	226	35	337	495	69
233	393	144	14	349	221	53	261	321	206
130	346	134	209	495	258	91	311	278	150
216	343	188	177	456	93	117	216	285	210
443	343	167	223	497	292	74	172	283	124
255	405	183	200	361	275	2178	393	254	187
292	479	247	156	297	275	324	515	355	232
216	459	142	142	269	109	249	517	198	202
338	402	190	70	337	192	266	750	284	167
214	346	248	2	96	242	171	466	269	107
192	256	178	123	170	367	109	257	264	210
143	218	129	172	192	391	72	232	135	238
215	249	398	195	216	174	175	189	296	124
237	176	253	174	243	149	192	317	402	195
217	190	277	158	226	267	131	267	445	166
245	315	244	179	323	132	90	257	288	167
446	260	155	261	334	391	52	156	277	235
248	115	114	153	330	204	51	341	318	132
317	124	159	143	281	240	20	396	291	169
296	190	159	183	231	231	1741	589	218	178
321	392	179	220	246	234	211	578	195	154
275	537	208	213	353	217	87	572	189	246
259	399	170	80	295	169	251	385	190	179
417	329	215	128	415	171	48	494	101	144
68	128	147	100	316	264	156	329	225	209
123	2	156	199	424	235	140	413	297	172
117	1790	133	179	336	313	145	470	265	117
230	-4000	133	221	470	336	175	711	214	187
255	259	199	266	386	464	103	903	283	140
459	162	209	261	461	170	77	386	203	299
299	215	190	236	347	201	97	380	247	261
274	176	209	187	321	272	150	397	252	228
248	272	141	170	300	359	151	139	283	232
170	232	137	255	459	230	161	593	137	231
205	278	146	160	394	237	110	2337	217	173
147	305	198	153	448	405	166	321	213	241
236	254	135	73	316	357	181	217	205	188
263	310	164	196	430	229	125	249	270	204
198	222	94	286	399	232	157	224	313	165
238	164	121	280	348	195	280	317	300	183
303	254	173	76	288	259	262	215	299	182
276	244	192	5	261	251	268	385	174	231
197	322	160	129	251	176	249	505	220	414
105	369	186	166	241	128	157	227	242	251
258	414	169	178	316	116	172	449	221	248
143	377	128	230	310	258	216	245	224	245
271	404	130	181	260	293	154	500	174	176
14	333	221	99	261	270	120	784	249	111
206	263	259	112	255	266	180	529	250	191
256	202	273	158	179	41	202	2846	203	216
167	187	178	162	188	189	190	1200	203	160
252	170	104	101	256	174	244	1049	175	130
248	240	67	72	397	198	194	335	179	159
184	330	227	95	387	182	163	273	194	79
222	304	214	125	363	75	94	132	144	117
253	459	215	126	391	189	137	284	139	148
246	288	189	161	278	198	241	174	164	111
349	250	205	191	278	360	144	229	181	220
193	255	149	184	284	406	129	342	180	187
258	412	166	127	265	304	78	330	165	283
297	290	163	22	248	361	105	265	200	117
933	308	129	108	192	157	49	382	101	140
384	231	215	182	251	140	76	343	60	153
204	219	176	231	219	179	61	833	48	252
160	357	229	29	138	245	2176	430	177	221
272	280	186	188	267	320	246	393	219	158
256	331	88	199	217	179	302	200	202	207
235	347	149	209	235	170	271	412	206	200
220	316	97	139	216	172	288	379	103	208
218	218	199	127	172	122	232	2740	215	164
205	180	99	225	167	189	193	328	325	111
84	94	215	325	185	172	97	476	229	121
142	127	200	288	150	231	61	500	217	235
90	207	195	209	153	259	113	232	233	213
70	144	237	214	187	330	266	146	276	249
2295	215	275	108	262	220	173	1520	243	359
251	223	235	146	289	37	138	314	212	218
118	304	271	225	286	209	40	278	205	217
200	404	398	245	341	277	101	433	324	235
231	326	264	245	290	170	70	405	339	99
200	331	226	112	245	260	10	340	280	94
212	359	220	143	223	176	20	551	285	170
176	475	185	69	274	261	27	552	256	215
261	607	162	215	288	260	93	490	325	148
310	558	165	207	179	177	128	684	352	99
340	450	217	340	157	168	195	679	324	117
231	379	145	241	270	114	143	600	334	64
262	323	120	116	131	275	138	331	254	157
187	651	157	61	175	311	125	347	285	153
196	277	54	-4000	320	227	150	515	241	190
235	257	115	309	251	427	174	906	358	168
196	248	101	123	458	279	132	658	309	438
184	269	206	138	384	167	21	459	262	258
155	107	244	100	530	160	96	332	304	208
238	153	161	-4000	388	206	98	242	314	221
151	16	127	321	439	-4000	141	3474	350	129
35	192	176	200	364	149	171	630	405	318
150	203	182	212	339	84	108	426	285	174
126	249	129	214	438	165	76	265	226	210
174	265	164	255	214	109	60	431	259	233
153	305	88	254	323	263	81	424	300	222
121	309	180	281	240	124	88	449	317	200
247	370	189	264	304	96	117	481	354	39
166	411	96	323	281	26	74	365	299	156
77	472	122	264	432	42	91	681	300	209
123	229	133	236	283	158	139	83	307	266
186	248	35	218	357	-4000	123	357	263	121
146	258	144	185	272	231	106	382	245	204
283	301	145	228	213	117	110	337	208	152
228	280	64	284	105	96	64	287	228	122
228	325	104	147	96	56	86	268	227	261
148	367	138	152	-4000	201	70	358	228	174
85	493	83	170	563	100	68	351	175	192
159	498	167	219	343	279	99	217	332	198
178	407	129	173	325	344	11	229	288	191
111	314	155	207	165	268	33	453	194	126
99	188	182	233	322	200	82	336	222	118
199	165	106	217	304	228	66	256	252	12
296	187	121	223	196	173	33	453	253	263
223	311	205	88	193	246	67	498	298	265
233	306	189	262	202	163	86	429	254	278
216	195	146	264	217	153	141	-4000	307	297
129	174	158	188	180	242	50	394	308	222
183	268	229	254	302	164	43	184	250	297
130	123	169	135	137	237	51	151	183	225
232	21	1034	119	158	129	22	180	150	278
193	104	199	183	163	297	2051	196	280	301
242	-4000	290	162	111	171	227	235	319	341
2324	339	178	137	109	338	239	318	311	209
396	250	172	178	16	69	135	233	256	187
375	189	255	244	75	-4000	150	285	346	179
222	201	288	208	223	273	215	202	358	217
190	213	288	209	198	48	72	361	347	37
250	99	142	197	275	129	-4000	255	244	257
204	203	105	235	300	57	-4000	204	352	194
100	246	180	228	362	156	-4000	446	207	133
211	354	-4000	217	202	-4000	-4000	293	188	143
176	273	-4000	417	470	-4000	-4000	-4000	337	148
-4000	191	-4000	-4000	307	-4000	-4000	-4000	257	73
